# Supplementary material for: Analysis of the Humoral Immunal Response Transcriptome of Ectropis obliqua Infected by Beauveria bassiana
Source: Insects. 2022 Feb 24;13(3):225. doi: 10.3390/insects13030225 (PMC8955196; doi:10.3390/insects13030225)
Supplement: Supplementary file 1 [file insects-13-00225-s001.zip]

Archive with 4 entries (4 files):
- Figure S1. Morphological characteristics of strain and optical microscopic observation.pdf
- Table S1Primers for qRT-PCR.xlsx
- Table S2 Annotaion and expression profile of all different expressed genes in four treatments..xlsx
- Table S3  Immunity-related genes identified in Ectropis obliqua transcriptome.xlsx
