# Supplementary material for: Analysis of the Humoral Immunal Response Transcriptome of Ectropis obliqua Infected by Beauveria bassiana
Source: Insects. 2022 Feb 24;13(3):225. doi: 10.3390/insects13030225 (PMC8955196; doi:10.3390/insects13030225)
Supplement: Supplementary file 1 [file insects-13-00225-s001.zip › Table S1Primers for qRT-PCR.xlsx]

## Sheet: Sheet1
Table S1 Primers for qRT-PCR
Gene name	Forward primers (5’-3’)	Reverse primers (5’-3’)
CTL-10	ATGGCTGACACTCGCTGTGATAGA	CGGCTTCCTCACTCCACTCGTA
GNBP-2	TATTCGCATTCCACGGCAAGTTGA	CTTGTCTCCGACCTTGAGTTCAGC
PGRP-5	CAGAATGGCAAGCCGTTCC	CCGCACTCTTCGCTAGTATTG
PGRP-6	CGCTGACGACTGTAATGTTGTA	CATTGTTCATCGGTAGAAGGTTCA
Serpin-7	TTGATTCCTCCTCTCCAGTATTCT	CCGTTCCTTCCTCAGTCACT
SPH-5	CCTCATCAACAACAACGCCATCTG	GCCTCGGTTACTTCGTCCTCTTC
SPZ-2	GGCGATCCTGACGATATTGCTGAC	GCAAGTCTCAAGCCTGACCATCTG
SOCS-4	CCGAGACTCTGGTGATAGGAA	GGAAGCGTGGCATATACCTC
ATT	TCCCTGACGCAAACTCATCTTCCT	TCAAGTCCTCCGCCAACAGTGT
PPO-1	TTCACCTGTGCCTGCTTCCA	CGCCAATCAATGACGACGACAT
