# Supplementary material for: Analysis of the Humoral Immunal Response Transcriptome of Ectropis obliqua Infected by Beauveria bassiana
Source: Insects. 2022 Feb 24;13(3):225. doi: 10.3390/insects13030225 (PMC8955196; doi:10.3390/insects13030225)
Supplement: Supplementary file 1 [file insects-13-00225-s001.zip › Table S2 Annotaion and expression profile of all different expressed genes in four treatments..xlsx]

## Sheet: Sheet1
Table S2. Annotaion and expression profile of all different expressed genes in four treatments.
Gene_id	Bb_Fatbody	Bb_Hemocyte	Ck_Fatbody	Ck_Hemocyte	BbF_FPKM	CkF_FPKM	CkH_FPKM	BbH_FPKM	Bb_Fatbody_vs_CK_Fatbody_significant	Bb_Fatbody_vs_CK_Fatbody_regulate	Bb_Hemocyte_vs_CK_Hemocyte_significant	Bb_Hemocyte_vs_CK_Hemocyte_regulate	cluster	nr_description	go	KO_id	KO_name	paths	cog	cog_description	swissprot	pfam
TRINITY_DN0_c0_g1	0.145251	1.57882	-0.862038	-0.862038	7.6633	92.12	0	0	no		yes	up	1	thiazole synthase [Heterodera glycines]	0	K03146	THI4, THI1	map00730(Thiamine metabolism)	COG1635(H:Coenzyme transport and metabolism)	COG1635(Involved in biosynthesis of the thiamine precursor thiazole. Catalyzes the conversion of NAD and glycine to adenosine diphosphate 5-(2-hydroxyethyl)-4-methylthiazole-2-carboxylic acid (ADT), an adenylated thiazole intermediate. The reaction includes an iron-dependent sulfide transfer from a conserved cysteine residue of the protein to a thiazole intermediate. The enzyme can only undergo a…	sp|J9N5G7|THI4_FUSO4(Thiamine thiazole synthase OS=Fusarium oxysporum f. sp. lycopersici (strain 4287 / CBS 123668 / FGSC 9935 / NRRL 34936) OX=426428 GN=sti35 PE=3 SV=1)	PF01946(Thi4:Thi4 family); PF01266(DAO:FAD dependent oxidoreductase); PF13450(NAD_binding_8:NAD(P)-binding Rossmann-like domain); PF05834(Lycopene_cycl:Lycopene cyclase protein); PF07992(Pyr_redox_2:Pyridine nucleotide-disulphide oxidoreductase); PF13454(NAD_binding_9:FAD-NAD(P)-binding)
TRINITY_DN0_c0_g2	0.0619176	1.61131	-0.836614	-0.836614	4.0067	39.3933	0	0	no		yes	up	1	PREDICTED: 4-amino-5-hydroxymethyl-2-methylpyrimidine phosphate synthase THI11, partial [Drosophila biarmipes]	0	K18278	THI5	map00730(Thiamine metabolism)	COG0715(P:Inorganic ion transport and metabolism)	COG0715((ABC) transporter)	sp|P42882|NMT1_ASPPA(4-amino-5-hydroxymethyl-2-methylpyrimidine phosphate synthase OS=Aspergillus parasiticus OX=5067 GN=nmt1 PE=2 SV=1)	PF09084(NMT1:NMT1/THI5 like)
TRINITY_DN1_c0_g1	0.171758	1.56767	-0.877194	-0.862232	8.4767	95.12	0	0.0267	no		yes	up	1	histidine protein methyltransferase 1-like, partial [Nilaparvata lugens]	GO:0046872(molecular_function:metal ion binding); GO:0035267(cellular_component:NuA4 histone acetyltransferase complex); GO:0016573(biological_process:histone acetylation)	K11319	ING3	0	COG5034(S:Function unknown)	COG5034(Transmembrane protein 115)	sp|P40481|HPM1_YEAST(Histidine protein methyltransferase 1 OS=Saccharomyces cerevisiae (strain ATCC 204508 / S288c) OX=559292 GN=HPM1 PE=1 SV=1)	0
TRINITY_DN100_c0_g1	0.033685	1.62146	-0.82757	-0.82757	2.36	15.5533	0	0	no		yes	up	1	0	0	0	0	0	0	0	0	0
TRINITY_DN1000_c0_g1	0.382446	1.46518	-0.931089	-0.916541	40.0933	462.867	0.02	0.05	yes	up	yes	up	2	probable magnesium transporter NIPA4 [Nilaparvata lugens]	GO:0003735(molecular_function:structural constituent of ribosome); GO:0015935(cellular_component:small ribosomal subunit); GO:0003723(molecular_function:RNA binding); GO:0006412(biological_process:translation)	K22733	NIPA, SLC57A2S	0	ENOG410XNR8(O:Posttranslational modification, protein turnover, chaperones)	ENOG410XNR8(Phosphatidylinositol-specific phospholipase C X domain containing)	sp|O60128|RS3_SCHPO(40S ribosomal protein S3 OS=Schizosaccharomyces pombe (strain 972 / ATCC 24843) OX=284812 GN=rps3 PE=1 SV=1)	PF05653(Mg_trans_NIPA:Magnesium transporter NIPA); PF00892(EamA:EamA-like transporter family)
TRINITY_DN10007_c0_g1	0.642415	1.29921	-1.05564	-0.885992	2415.02	23672.4	1.1167	2.2367	yes	up	yes	up	2	0	0	0	0	0	0	0	0	0
TRINITY_DN10012_c0_g1	-0.274802	1.70391	-0.714554	-0.714554	0.7833	10.8867	0	0	no		yes	up	1	hypothetical protein FO519_006220 [Halicephalobus sp. NKZ332]	0	K21842	EFR3	0	ENOG410YJSK(S:Function unknown); ENOG410XQMW(S:Function unknown)	ENOG410YJSK(transposon protein); ENOG410XQMW(establishment of protein localization to plasma membrane)	sp|Q4I1T9|EFR3_GIBZE(Protein EFR3 OS=Gibberella zeae (strain PH-1 / ATCC MYA-4620 / FGSC 9075 / NRRL 31084) OX=229533 GN=EFR3 PE=3 SV=1)	0
TRINITY_DN10013_c0_g1	-0.278485	1.70458	-0.713045	-0.713045	0.54	4.9033	0	0	no		yes	up	1	0	0	0	0	0	ENOG4111MQ9(S:Function unknown)	ENOG4111MQ9(-)	0	PF15288(zf-CCHC_6:Zinc knuckle)
TRINITY_DN10018_c0_g1	0.00571784	1.63108	-0.819435	-0.817361	3.43	38.0967	0	0.0033	no		yes	up	1	exosome complex exonuclease RRP44-like [Pecten maximus]	GO:0004527(molecular_function:exonuclease activity); GO:0004540(molecular_function:ribonuclease activity); GO:0003723(molecular_function:RNA binding)	K12585;cmt;plj	DIS3, RRP44;;	map03018(RNA degradation)	COG0557(S:Function unknown)	COG0557(protein rolling stone-like)	sp|P37202|DIS3_SCHPO(Exosome complex exonuclease dis3 OS=Schizosaccharomyces pombe (strain 972 / ATCC 24843) OX=284812 GN=dis3 PE=1 SV=1)	PF00773(RNB:RNB domain); PF17215(Rrp44_S1:S1 domain); PF17216(Rrp44_CSD1:Rrp44-like cold shock domain); PF17849(OB_Dis3:Dis3-like cold-shock domain 2 (CSD2)); PF13638(PIN_4:PIN domain)
TRINITY_DN1002_c0_g1	0.324584	1.49587	-0.910226	-0.910226	5.06	20.9333	0	0	yes	up	yes	up	2	laccase-4-like [Folsomia candida]	GO:0005507(molecular_function:copper ion binding); GO:0016491(molecular_function:oxidoreductase activity)	0	0	0	COG2132(S:Function unknown)	COG2132(beta-1,4-mannosyltransferase activity)	sp|J5JH35|OPS5_BEAB2(Oxidoreductase OpS5 OS=Beauveria bassiana (strain ARSEF 2860) OX=655819 GN=OpS5 PE=1 SV=1)	PF07731(Cu-oxidase_2:Multicopper oxidase); PF00394(Cu-oxidase:Multicopper oxidase); PF07732(Cu-oxidase_3:Multicopper oxidase)
TRINITY_DN10023_c0_g1	-0.046465	1.64789	-0.800714	-0.800714	2.1167	18.6167	0	0	no		yes	up	1	0	0	0	0	0	ENOG410YE9A(S:Function unknown)	ENOG410YE9A(-)	0	PF08285(DPM3:Dolichol-phosphate mannosyltransferase subunit 3 (DPM3))
TRINITY_DN10023_c1_g1	0.0754716	1.60628	-0.8399	-0.841856	4.5233	48.0433	0.0067	0.0033	no		yes	up	1	PREDICTED: ATP-dependent zinc metalloprotease YME1L1-like [Hydra vulgaris]	GO:0004176(molecular_function:ATP-dependent peptidase activity); GO:0004222(molecular_function:metalloendopeptidase activity); GO:0016021(cellular_component:integral component of membrane); GO:0016020(cellular_component:membrane); GO:0005739(cellular_component:mitochondrion); GO:0005743(cellular_component:mitochondrial inner membrane); GO:0005524(molecular_function:ATP binding); GO:0006515(biolog…	K08955	YME1	0	COG0465(S:Function unknown)	COG0465(ZnF_C2H2)	sp|P32795|YME1_YEAST(Mitochondrial inner membrane i-AAA protease supercomplex subunit YME1 OS=Saccharomyces cerevisiae (strain ATCC 204508 / S288c) OX=559292 GN=YME1 PE=1 SV=1)	PF01434(Peptidase_M41:Peptidase family M41); PF00004(AAA:ATPase family associated with various cellular activities (AAA)); PF17862(AAA_lid_3:AAA+ lid domain); PF07728(AAA_5:AAA domain (dynein-related subfamily)); PF13191(AAA_16:AAA ATPase domain); PF06068(TIP49:TIP49 P-loop domain); PF05496(RuvB_N:Holliday junction DNA helicase RuvB P-loop domain)
TRINITY_DN10025_c0_g1	-0.242082	1.69766	-0.727788	-0.727788	0.8433	9.71	0	0	no		yes	up	1	pre-mRNA-splicing factor ATP-dependent RNA helicase PRP16-like [Dendronephthya gigantea]	GO:0003676(molecular_function:nucleic acid binding); GO:0005524(molecular_function:ATP binding); GO:0004386(molecular_function:helicase activity)	K12815;cmt	DHX38, PRP16;	map03040(Spliceosome)	COG1643(S:Function unknown)	COG1643(protein rolling stone-like)	sp|Q9P774|PRP16_SCHPO(Pre-mRNA-splicing factor ATP-dependent RNA helicase prp16 OS=Schizosaccharomyces pombe (strain 972 / ATCC 24843) OX=284812 GN=prp16 PE=3 SV=2)	PF04408(HA2:Helicase associated domain (HA2)); PF07717(OB_NTP_bind:Oligonucleotide/oligosaccharide-binding (OB)-fold); PF00271(Helicase_C:Helicase conserved C-terminal domain); PF00270(DEAD:DEAD/DEAH box helicase); PF13401(AAA_22:AAA domain); PF13245(AAA_19:AAA domain); PF13604(AAA_30:AAA domain); PF09848(DUF2075:Uncharacterized conserved protein (DUF2075))
TRINITY_DN10027_c0_g1	-0.282188	1.70524	-0.711525	-0.711525	0.6667	8.3567	0	0	no		yes	up	1	phospholipid phosphatase 5 [Ceratitis capitata]	GO:0006644(biological_process:phospholipid metabolic process); GO:0016021(cellular_component:integral component of membrane); GO:0046839(biological_process:phospholipid dephosphorylation); GO:0008195(molecular_function:phosphatidate phosphatase activity)	K18693	DPP1, DPPL, PLPP4_5	map00564(Glycerophospholipid metabolism); map00561(Glycerolipid metabolism)	COG0671(S:Function unknown)	COG0671(establishment of protein localization to plasma membrane)	sp|Q8MXL9|Y5547_DICDI(PA-phosphatase related-family protein DDB_G0275547 OS=Dictyostelium discoideum OX=44689 GN=DDB_G0275547 PE=3 SV=2)	PF01569(PAP2:PAP2 superfamily)
TRINITY_DN10029_c0_g1	-0.0993467	1.66342	-0.782037	-0.782037	2.23	31.1433	0	0	no		yes	up	1	EOG090X03VW [Scapholeberis mucronata]	GO:0005786(cellular_component:signal recognition particle, endoplasmic reticulum targeting); GO:0030942(molecular_function:endoplasmic reticulum signal peptide binding); GO:0030145(molecular_function:manganese ion binding); GO:0005829(cellular_component:cytosol); GO:0000287(molecular_function:magnesium ion binding); GO:0003924(molecular_function:GTPase activity); GO:0006614(biological_process:SRP…	K03106	SRP54, ffh	map03060(Protein export)	COG0541(L:Replication, recombination and repair)	COG0541(Retrotransposon protein)	sp|Q00179|SRP54_ASPNG(Signal recognition particle 54 kDa protein homolog OS=Aspergillus niger OX=5061 GN=srpA PE=3 SV=1)	PF00448(SRP54:SRP54-type protein, GTPase domain); PF02978(SRP_SPB:Signal peptide binding domain); PF02881(SRP54_N:SRP54-type protein, helical bundle domain); PF02492(cobW:CobW/HypB/UreG, nucleotide-binding domain); PF13671(AAA_33:AAA domain); PF13207(AAA_17:AAA domain); PF13191(AAA_16:AAA ATPase domain); PF06414(Zeta_toxin:Zeta toxin)
TRINITY_DN1003_c0_g1	0.253127	1.53107	-0.898535	-0.88566	15.9133	201.74	0	0.03	no		yes	up	1	hypothetical protein CAPTEDRAFT_132341 [Capitella teleta]	GO:0008270(molecular_function:zinc ion binding); GO:0003676(molecular_function:nucleic acid binding)	K02307	DAM1	0	ENOG4111UPB(S:Function unknown)	ENOG4111UPB(mitotic spindle organization in nucleus)	sp|Q9P370|BUD20_SCHPO(Zinc finger protein bud20 OS=Schizosaccharomyces pombe (strain 972 / ATCC 24843) OX=284812 GN=bud20 PE=3 SV=1)	PF12171(zf-C2H2_jaz:Zinc-finger double-stranded RNA-binding)
TRINITY_DN10033_c0_g1	-0.0626201	1.6528	-0.795089	-0.795089	2.08	19.52	0	0	no		yes	up	1	uncharacterized protein LOC113677090 [Pocillopora damicornis]	GO:0003824(molecular_function:catalytic activity); GO:0004400(molecular_function:histidinol-phosphate transaminase activity); GO:0008483(molecular_function:transaminase activity); GO:0009058(biological_process:biosynthetic process); GO:0030170(molecular_function:pyridoxal phosphate binding); GO:0000105(biological_process:histidine biosynthetic process)	K00817	hisC	map00340(Histidine metabolism); map00400(Phenylalanine, tyrosine and tryptophan biosynthesis); map00360(Phenylalanine metabolism); map00350(Tyrosine metabolism)	COG0079(E:Amino acid transport and metabolism)	COG0079(Imidazole acetol-phosphate transaminase)	sp|P36605|HIS8_SCHPO(Histidinol-phosphate aminotransferase OS=Schizosaccharomyces pombe (strain 972 / ATCC 24843) OX=284812 GN=his3 PE=3 SV=1)	PF00155(Aminotran_1_2:Aminotransferase class I and II)
TRINITY_DN10040_c0_g1	-0.0904878	1.66093	-0.785219	-0.785219	2.0933	24.0967	0	0	no		yes	up	1	actin-related protein 2/3 complex subunit 4 [Strongylocentrotus purpuratus]	GO:0005737(cellular_component:cytoplasm); GO:0000902(biological_process:cell morphogenesis); GO:0030031(biological_process:cell projection assembly); GO:0030866(biological_process:cortical actin cytoskeleton organization); GO:0003779(molecular_function:actin binding); GO:0008360(biological_process:regulation of cell shape); GO:0005885(cellular_component:Arp2/3 protein complex); GO:0034314(biologi…	K05755	ARPC4	map04666(Fc gamma R-mediated phagocytosis); map04810(Regulation of actin cytoskeleton); map05131(Shigellosis); map05130(Pathogenic Escherichia coli infection); map05132(Salmonella infection); map04144(Endocytosis); map05100(Bacterial invasion of epithelial cells)	ENOG4111G2F(S:Function unknown)	ENOG4111G2F(protein 2 3 complex, subunit)	sp|Q148J6|ARPC4_BOVIN(Actin-related protein 2/3 complex subunit 4 OS=Bos taurus OX=9913 GN=ARPC4 PE=1 SV=3)	PF05856(ARPC4:ARP2/3 complex 20 kDa subunit (ARPC4))
TRINITY_DN10040_c0_g2	0.0589147	1.61241	-0.835662	-0.835662	4.58	52.5	0	0	no		yes	up	1	ubiquitin carboxyl-terminal hydrolase 14-like isoform X1 [Pomacea canaliculata]	GO:0005634(cellular_component:nucleus); GO:0006511(biological_process:ubiquitin-dependent protein catabolic process); GO:0016579(biological_process:protein deubiquitination); GO:0036459(molecular_function:thiol-dependent ubiquitinyl hydrolase activity)	K11843	USP14, UBP6	0	ENOG410XP96(S:Function unknown)	ENOG410XP96(protein 2 3 complex, subunit)	sp|Q92353|UBP6_SCHPO(Ubiquitin carboxyl-terminal hydrolase 6 OS=Schizosaccharomyces pombe (strain 972 / ATCC 24843) OX=284812 GN=ubp6 PE=1 SV=2)	PF00443(UCH:Ubiquitin carboxyl-terminal hydrolase); PF13423(UCH_1:Ubiquitin carboxyl-terminal hydrolase); PF00240(ubiquitin:Ubiquitin family)
TRINITY_DN1005_c0_g1	-0.146649	1.67601	-0.764682	-0.764682	1.2333	11.2	0	0	no		yes	up	1	uncharacterized protein LOC103310909 [Acyrthosiphon pisum]	GO:0008972(molecular_function:phosphomethylpyrimidine kinase activity); GO:0050334(molecular_function:thiaminase activity); GO:0004417(molecular_function:hydroxyethylthiazole kinase activity); GO:0006772(biological_process:thiamine metabolic process); GO:0009228(biological_process:thiamine biosynthetic process)	K00877	THI20	map00730(Thiamine metabolism)	COG0351(H:Coenzyme transport and metabolism)	COG0351(phosphomethylpyrimidine kinase)	sp|O94266|THI22_SCHPO(Putative hydroxymethylpyrimidine/phosphomethylpyrimidine kinase 2 OS=Schizosaccharomyces pombe (strain 972 / ATCC 24843) OX=284812 GN=SPBP8B7.18c PE=3 SV=1)	PF03070(TENA_THI-4:TENA/THI-4/PQQC family); PF08543(Phos_pyr_kin:Phosphomethylpyrimidine kinase)
TRINITY_DN1006_c0_g1	-0.192955	1.68715	-0.747096	-0.747096	1.7133	34.6967	0	0	no		yes	up	1	calcium-transporting ATPase 3-like [Nilaparvata lugens]	GO:0005388(molecular_function:calcium-transporting ATPase activity); GO:0046872(molecular_function:metal ion binding); GO:0016021(cellular_component:integral component of membrane); GO:0005524(molecular_function:ATP binding); GO:0005783(cellular_component:endoplasmic reticulum)	K01536	ENA	0	COG0474(T:Signal transduction mechanisms)	COG0474(eukaryotic translation initiation factor 2alpha kinase)	sp|Q12691|ATN5_YEAST(Sodium transport ATPase 5 OS=Saccharomyces cerevisiae (strain ATCC 204508 / S288c) OX=559292 GN=ENA5 PE=1 SV=1)	PF00122(E1-E2_ATPase:E1-E2 ATPase); PF00689(Cation_ATPase_C:Cation transporting ATPase, C-terminus); PF00702(Hydrolase:haloacid dehalogenase-like hydrolase); PF13246(Cation_ATPase:Cation transport ATPase (P-type)); PF08282(Hydrolase_3:haloacid dehalogenase-like hydrolase)
TRINITY_DN10068_c0_g1	-0.0695854	1.65487	-0.792642	-0.792642	2.85	43.2233	0	0	no		yes	up	1	replication protein A 70 kDa DNA-binding subunit-like isoform X1 [Penaeus vannamei]	GO:0006310(biological_process:DNA recombination); GO:0006281(biological_process:DNA repair); GO:0005634(cellular_component:nucleus); GO:0006260(biological_process:DNA replication); GO:0003677(molecular_function:DNA binding); GO:0046872(molecular_function:metal ion binding)	K07466;cmt;plj	RFA1, RPA1, rpa;;	map03460(Fanconi anemia pathway); map03430(Mismatch repair); map03440(Homologous recombination); map03420(Nucleotide excision repair); map03030(DNA replication)	COG1599(S:Function unknown)	COG1599(protein rolling stone-like)	sp|Q92372|RFA1_SCHPO(Replication factor A protein 1 OS=Schizosaccharomyces pombe (strain 972 / ATCC 24843) OX=284812 GN=ssb1 PE=1 SV=1)	PF08646(Rep_fac-A_C:Replication factor-A C terminal domain); PF16900(REPA_OB_2:Replication protein A OB domain); PF04057(Rep-A_N:Replication factor-A protein 1, N-terminal domain); PF01336(tRNA_anti-codon:OB-fold nucleic acid binding domain); PF17244(CDC24_OB3:Cell division control protein 24, OB domain 3)
TRINITY_DN1007_c0_g1	-0.052192	1.64965	-0.798728	-0.798728	1.81	13.5733	0	0	no		yes	up	1	0	0	0	0	0	ENOG410YSU0(S:Function unknown)	ENOG410YSU0(-)	sp|A0A097ZPE4|ANDK_EMEVA(Cytochrome P450 monooxygenase andK OS=Emericella variicolor OX=1549217 GN=andK PE=1 SV=1)	PF00753(Lactamase_B:Metallo-beta-lactamase superfamily)
TRINITY_DN10083_c0_g1	0.0234571	1.62502	-0.824241	-0.824241	4.22	55.0933	0	0	no		yes	up	1	brix domain-containing protein C1B9.03c-like, partial [Acyrthosiphon pisum]	GO:0000027(biological_process:ribosomal large subunit assembly); GO:0030687(cellular_component:preribosome, large subunit precursor); GO:0019843(molecular_function:rRNA binding)	K14859	SSF1_2	0	ENOG410XRP7(S:Function unknown)	ENOG410XRP7(SprT-like N-terminal domain)	sp|O14206|YDD3_SCHPO(Brix domain-containing protein C1B9.03c OS=Schizosaccharomyces pombe (strain 972 / ATCC 24843) OX=284812 GN=SPAC1B9.03c PE=1 SV=2)	PF04427(Brix:Brix domain)
TRINITY_DN10084_c0_g1	-0.00938291	1.6361	-0.813357	-0.813357	2.7767	26.89	0	0	no		yes	up	1	AP-1 complex subunit mu-1-like [Nilaparvata lugens]	GO:0030131(cellular_component:clathrin adaptor complex); GO:0006886(biological_process:intracellular protein transport); GO:0016192(biological_process:vesicle-mediated transport)	K12393	AP1M	map04142(Lysosome)	ENOG410XPFS(S:Function unknown)	ENOG410XPFS(Retrotransposon protein)	sp|Q9HFE5|AP1M1_SCHPO(AP-1 complex subunit mu-1 OS=Schizosaccharomyces pombe (strain 972 / ATCC 24843) OX=284812 GN=apm1 PE=1 SV=1)	PF00928(Adap_comp_sub:Adaptor complexes medium subunit family); PF01217(Clat_adaptor_s:Clathrin adaptor complex small chain)
TRINITY_DN10089_c0_g1	-0.12297	1.66986	-0.773446	-0.773446	1.84	22.8433	0	0	no		yes	up	1	pre-mRNA-splicing factor CWC25 homolog isoform X1 [Acropora millepora]	0	0	0	0	ENOG410XSTA(S:Function unknown)	ENOG410XSTA(CWC25 spliceosome-associated protein homolog (S. cerevisiae))	sp|Q4IRI9|CWC25_GIBZE(Pre-mRNA-splicing factor CWC25 OS=Gibberella zeae (strain PH-1 / ATCC MYA-4620 / FGSC 9075 / NRRL 31084) OX=229533 GN=CWC25 PE=3 SV=1)	PF12542(CWC25:Pre-mRNA splicing factor); PF10197(Cir_N:N-terminal domain of CBF1 interacting co-repressor CIR)
TRINITY_DN10092_c0_g1	-0.0446651	1.64734	-0.801337	-0.801337	2.45	26.6133	0.0033	0	no		yes	up	1	protein O-mannosyl-transferase 2-like isoform X1 [Orbicella faveolata]	GO:0016021(cellular_component:integral component of membrane); GO:0006493(biological_process:protein O-linked glycosylation); GO:0000030(molecular_function:mannosyltransferase activity)	K00728	POMT, pmt	map00514(Other types of O-glycan biosynthesis); map00515(Mannose type O-glycan biosynthesis)	COG1928(S:Function unknown)	COG1928(protein 2 3 complex, subunit)	sp|O74189|PMT1_CANAL(Dolichyl-phosphate-mannose--protein mannosyltransferase 1 OS=Candida albicans (strain SC5314 / ATCC MYA-2876) OX=237561 GN=PMT1 PE=2 SV=1)	PF02366(PMT:Dolichyl-phosphate-mannose-protein mannosyltransferase); PF16192(PMT_4TMC:C-terminal four TMM region of protein-O-mannosyltransferase); PF02815(MIR:MIR domain)
TRINITY_DN10093_c0_g1	0.144466	1.57915	-0.861807	-0.861807	6.0267	62.0367	0	0	no		yes	up	1	0	0	0	0	0	0	0	0	PF00399(PIR:Yeast PIR protein repeat)
TRINITY_DN10095_c0_g1	-0.0130692	1.6373	-0.812117	-0.812117	2.9867	32.2467	0	0	no		yes	up	1	actin-related protein 2/3 complex subunit 3-like [Crassostrea virginica]	GO:0003779(molecular_function:actin binding); GO:0005737(cellular_component:cytoplasm); GO:0005885(cellular_component:Arp2/3 protein complex); GO:0034314(biological_process:Arp2/3 complex-mediated actin nucleation)	K03256	TRM6, GCD10	0	ENOG410XSXD(S:Function unknown)	ENOG410XSXD(zinc finger, HIT-type containing 1)	sp|Q2UJ66|TRM6_ASPOR(tRNA (adenine(58)-N(1))-methyltransferase non-catalytic subunit trm6 OS=Aspergillus oryzae (strain ATCC 42149 / RIB 40) OX=510516 GN=trm6 PE=3 SV=1)	PF04062(P21-Arc:ARP2/3 complex ARPC3 (21 kDa) subunit)
TRINITY_DN10097_c0_g1	-0.928702	0.176663	-0.812156	1.56419	0.08	2.6233	0.39	23.94	no		yes	down	4	uncharacterized protein LOC114247040 [Bombyx mandarina]	0	0	0	0	ENOG410ZQ9G(S:Function unknown); COG0666(S:Function unknown)	ENOG410ZQ9G(-); COG0666(Ankyrin Repeat)	0	PF12796(Ank_2:Ankyrin repeats (3 copies)); PF13637(Ank_4:Ankyrin repeats (many copies)); PF13857(Ank_5:Ankyrin repeats (many copies))
TRINITY_DN101_c1_g1	0.271797	1.24651	-1.54009	0.0217816	64.4733	92.87	16.3767	39.1	no		no		4	conserved hypothetical protein [Glyptapanteles indiensis]	0	0	0	0	ENOG410ZZ0J(S:Function unknown); COG0507(S:Function unknown)	ENOG410ZZ0J(-); COG0507(-)	sp|P08161|VE94_NPVAC(Early 94 kDa protein OS=Autographa californica nuclear polyhedrosis virus OX=46015 PE=4 SV=2)	0
TRINITY_DN10100_c0_g1	-0.0597899	1.65195	-0.799483	-0.792672	2.38	26.7	0	0.0067	no		yes	up	1	PREDICTED: iron-sulfur protein NUBPL-like [Branchiostoma belcheri]	GO:0005524(molecular_function:ATP binding)	K03593	mrp, NUBPL	0	COG0489(K:Transcription)	COG0489(E2F transcription factor)	sp|Q54F15|NUBPL_DICDI(Iron-sulfur protein NUBPL OS=Dictyostelium discoideum OX=44689 GN=nubpl PE=3 SV=1)	PF10609(ParA:NUBPL iron-transfer P-loop NTPase); PF01656(CbiA:CobQ/CobB/MinD/ParA nucleotide binding domain); PF13614(AAA_31:AAA domain); PF09140(MipZ:ATPase MipZ); PF02374(ArsA_ATPase:Anion-transporting ATPase)
TRINITY_DN10102_c0_g1	-0.0270505	1.64181	-0.80738	-0.80738	2.7567	29.9967	0	0	no		yes	up	1	hypothetical protein RvY_06479 [Ramazzottius varieornatus]	GO:0035494(biological_process:SNARE complex disassembly); GO:0016887(molecular_function:ATPase activity); GO:0005524(molecular_function:ATP binding)	K06027	NSF, SEC18	map04727(GABAergic synapse); map04721(Synaptic vesicle cycle); map04962(Vasopressin-regulated water reabsorption)	COG0464(S:Function unknown)	COG0464(remodeling and spacing factor 1)	sp|Q9P7Q4|SEC18_SCHPO(Vesicular-fusion protein sec18 OS=Schizosaccharomyces pombe (strain 972 / ATCC 24843) OX=284812 GN=sec18 PE=1 SV=1)	PF00004(AAA:ATPase family associated with various cellular activities (AAA)); PF13401(AAA_22:AAA domain); PF13191(AAA_16:AAA ATPase domain); PF17862(AAA_lid_3:AAA+ lid domain); PF07728(AAA_5:AAA domain (dynein-related subfamily)); PF06068(TIP49:TIP49 P-loop domain); PF13173(AAA_14:AAA domain); PF07724(AAA_2:AAA domain (Cdc48 subfamily)); PF02933(CDC48_2:Cell division protein 48 (CDC48), domain 2)…
TRINITY_DN10105_c0_g1	0.16051	1.57246	-0.866486	-0.866486	5.2633	37.7767	0	0	no		yes	up	1	adenine phosphoribosyltransferase, partial [Strongylocentrotus purpuratus]	GO:0005737(cellular_component:cytoplasm); GO:0044209(biological_process:AMP salvage); GO:0016208(molecular_function:AMP binding); GO:0003999(molecular_function:adenine phosphoribosyltransferase activity); GO:0009116(biological_process:nucleoside metabolic process); GO:0002055(molecular_function:adenine binding); GO:0006168(biological_process:adenine salvage); GO:0006166(biological_process:purine …	K00759	APRT, apt	map00230(Purine metabolism)	COG0503(S:Function unknown)	COG0503(Protein of unknown function (DUF3767))	sp|Q6CA53|APT_YARLI(Adenine phosphoribosyltransferase OS=Yarrowia lipolytica (strain CLIB 122 / E 150) OX=284591 GN=APT1 PE=3 SV=1)	PF00156(Pribosyltran:Phosphoribosyl transferase domain)
TRINITY_DN10109_c0_g1	-0.0697942	1.65493	-0.792569	-0.792569	2.0933	21.7	0	0	no		yes	up	1	cytochrome c oxidase protein 20, mitochondrial-like [Nilaparvata lugens]	0	K18184	COX20	0	ENOG410ZFK9(S:Function unknown); ENOG4112BPB(S:Function unknown)	ENOG410ZFK9(-); ENOG4112BPB(Protein of unknown function (DUF3767))	0	PF12597(DUF3767:Protein of unknown function (DUF3767))
TRINITY_DN10110_c0_g1	0.0115033	1.62912	-0.820313	-0.820313	2.3933	17.9267	0	0	no		yes	up	1	hypothetical protein FF38_09726, partial [Lucilia cuprina]	GO:0005381(molecular_function:iron ion transmembrane transporter activity); GO:0033573(cellular_component:high-affinity iron permease complex)	K07243	FTR, FTH1, efeU	0	COG0672(P:Inorganic ion transport and metabolism)	COG0672()-iron permease)	sp|K7ND00|FTRA_EPIFE(High affinity iron permease ftrA OS=Epichloe festucae (strain E2368) OX=696363 GN=ftrA PE=2 SV=1)	PF03239(FTR1:Iron permease FTR1 family)
TRINITY_DN10112_c0_g1	-0.315944	1.71091	-0.697483	-0.697483	0.3333	2.5767	0	0	no		yes	up	1	0	0	0	0	0	ENOG4110DDB(S:Function unknown); ENOG41118DY(S:Function unknown)	ENOG4110DDB(Conserved hypothetical, protein); ENOG41118DY(Protein kinase domain)	0	PF00069(Pkinase:Protein kinase domain)
TRINITY_DN10134_c0_g1	-0.454843	1.7273	-0.636226	-0.636226	0.2033	4.9333	0	0	no		yes	up	1	PREDICTED: NACHT, LRR and PYD domains-containing protein 3-like [Branchiostoma belcheri]	GO:0007165(biological_process:signal transduction); GO:0030246(molecular_function:carbohydrate binding)	0	0	0	COG5635(T:Signal transduction mechanisms); COG0775(F:Nucleotide transport and metabolism)	COG5635(Signal transduction protein with Nacht domain); COG0775(Catalyzes the irreversible cleavage of the glycosidic bond in both 5'-methylthioadenosine (MTA) and S- adenosylhomocysteine (SAH AdoHcy) to adenine and the corresponding thioribose, 5'-methylthioribose and S-ribosylhomocysteine, respectively (By similarity))	sp|Q9C000|NLRP1_HUMAN(NACHT, LRR and PYD domains-containing protein 1 OS=Homo sapiens OX=9606 GN=NLRP1 PE=1 SV=1)	PF05729(NACHT:NACHT domain); PF13646(HEAT_2:HEAT repeats); PF00931(NB-ARC:NB-ARC domain); PF17776(NLRC4_HD2:NLRC4 helical domain HD2); PF13401(AAA_22:AAA domain)
TRINITY_DN10136_c0_g1	-0.176868	1.68341	-0.753272	-0.753272	0.8567	6.08	0	0	no		yes	up	1	uncharacterized protein LOC111061404 [Nilaparvata lugens]	0	0	0	0	ENOG4111TTK(S:Function unknown)	ENOG4111TTK(UDP-GlcNAc beta-Gal beta-1,3-N-acetylglucosaminyltransferase)	sp|O80513|CCU41_ARATH(Cyclin-U4-1 OS=Arabidopsis thaliana OX=3702 GN=CYCU4-1 PE=1 SV=1)	PF08613(Cyclin:Cyclin)
TRINITY_DN10139_c0_g1	-0.277835	1.70446	-0.711497	-0.715126	0.6167	6.28	0.0067	0	no		yes	up	1	PREDICTED: zinc finger BED domain-containing protein RICESLEEPER 2-like [Rhagoletis zephyria]	GO:0046983(molecular_function:protein dimerization activity); GO:0003677(molecular_function:DNA binding)	0	0	0	ENOG4111T8J(S:Function unknown)	ENOG4111T8J(transposon protein)	sp|Q6AVI0|RSLE2_ORYSJ(Zinc finger BED domain-containing protein RICESLEEPER 2 OS=Oryza sativa subsp. japonica OX=39947 GN=Os03g0733400 PE=2 SV=1)	PF05699(Dimer_Tnp_hAT:hAT family C-terminal dimerisation region)
TRINITY_DN10142_c0_g1	-0.21753	1.69257	-0.737522	-0.737522	0.97	11.27	0	0	no		yes	up	1	charged multivesicular body protein 5-like [Pocillopora damicornis]	GO:0007034(biological_process:vacuolar transport)	K03362	FBXW1_11, BTRC, beta-TRCP	map04114(Oocyte meiosis); map04390(Hippo signaling pathway); map04341(Hedgehog signaling pathway - fly); map04340(Hedgehog signaling pathway); map04710(Circadian rhythm); map05131(Shigellosis); map04624(Toll and Imd signaling pathway); map04120(Ubiquitin mediated proteolysis); map04310(Wnt signaling pathway)	ENOG410XTA8(S:Function unknown)	ENOG410XTA8(F-box and WD repeat domain containing 11)	sp|Q54JK4|CHMP5_DICDI(Charged multivesicular body protein 5 OS=Dictyostelium discoideum OX=44689 GN=chmp5 PE=3 SV=1)	PF03357(Snf7:Snf7); PF05531(NPV_P10:Nucleopolyhedrovirus P10 protein)
TRINITY_DN10144_c0_g1	-0.310652	1.71006	-0.699706	-0.699706	0.6333	9.1767	0	0	no		yes	up	1	putative DNA replication licensing factor mcm2 [Apostichopus japonicus]	GO:1905775(biological_process:negative regulation of DNA helicase activity); GO:0042555(cellular_component:MCM complex); GO:0000727(biological_process:double-strand break repair via break-induced replication); GO:0005634(cellular_component:nucleus); GO:0006270(biological_process:DNA replication initiation); GO:0003688(molecular_function:DNA replication origin binding); GO:0006267(biological_proce…	K02540	MCM2	map04110(Cell cycle); map03030(DNA replication)	COG1241(S:Function unknown)	COG1241(Protein of unknown function (DUF3767))	sp|P40377|MCM2_SCHPO(DNA replication licensing factor mcm2 OS=Schizosaccharomyces pombe (strain 972 / ATCC 24843) OX=284812 GN=mcm2 PE=1 SV=1)	PF00493(MCM:MCM P-loop domain); PF17207(MCM_OB:MCM OB domain); PF12619(MCM2_N:Mini-chromosome maintenance protein 2); PF17855(MCM_lid:MCM AAA-lid domain); PF14551(MCM_N:MCM N-terminal domain); PF01078(Mg_chelatase:Magnesium chelatase, subunit ChlI); PF07728(AAA_5:AAA domain (dynein-related subfamily))
TRINITY_DN10147_c0_g1	0.965025	1.03437	-0.999699	-0.999699	17.5267	13.21	0	0	yes	up	yes	up	2	0	0	0	0	0	ENOG4111QEJ(S:Function unknown)	ENOG4111QEJ(Conserved hypothetical, protein)	0	0
TRINITY_DN10156_c0_g1	0.0154517	1.62778	-0.821615	-0.821615	1.4567	7.0333	0	0	no		yes	up	1	uncharacterized protein LOC111364071 [Spodoptera litura]	GO:0042823(biological_process:pyridoxal phosphate biosynthetic process); GO:0008615(biological_process:pyridoxine biosynthetic process); GO:0004733(molecular_function:pyridoxamine-phosphate oxidase activity); GO:0010181(molecular_function:FMN binding)	K00275;K11541	pdxH, PNPO;URA2	map00240(Pyrimidine metabolism); map00750(Vitamin B6 metabolism); map00250(Alanine, aspartate and glutamate metabolism)	COG0259(S:Function unknown)	COG0259(-)	sp|P38075|PDX3_YEAST(Pyridoxamine 5'-phosphate oxidase OS=Saccharomyces cerevisiae (strain ATCC 204508 / S288c) OX=559292 GN=PDX3 PE=1 SV=1)	PF10590(PNP_phzG_C:Pyridoxine 5'-phosphate oxidase C-terminal dimerisation region); PF01243(Putative_PNPOx:Pyridoxamine 5'-phosphate oxidase)
TRINITY_DN1016_c0_g1	0.40028	1.45536	-0.93028	-0.925358	41.43	436.993	0.0267	0.0267	yes	up	yes	up	2	unnamed protein product [Trichogramma brassicae]	0	K15440	TAD1, ADAT1	0	ENOG410XT0Z(S:Function unknown)	ENOG410XT0Z(cytoplasmic FMR1 interacting protein)	sp|Q2H4X9|NACB_CHAGB(Nascent polypeptide-associated complex subunit beta OS=Chaetomium globosum (strain ATCC 6205 / CBS 148.51 / DSM 1962 / NBRC 6347 / NRRL 1970) OX=306901 GN=EGD1 PE=3 SV=1)	PF01849(NAC:NAC domain)
TRINITY_DN10162_c0_g1	-0.0497519	1.6489	-0.799576	-0.799576	2.1133	19.37	0	0	no		yes	up	1	hypothetical protein LOTGIDRAFT_215027 [Lottia gigantea]	0	0	0	0	ENOG410XRXD(S:Function unknown)	ENOG410XRXD(N-alpha-acetyltransferase 25, NatB auxiliary subunit)	0	PF09797(NatB_MDM20:N-acetyltransferase B complex (NatB) non catalytic subunit)
TRINITY_DN10164_c0_g1	-0.24732	1.6987	-0.72569	-0.72569	0.4933	3.3933	0	0	no		yes	up	1	LOW QUALITY PROTEIN: regulatory protein LEU3-like [Nilaparvata lugens]	0	0	0	0	ENOG4111F09(S:Function unknown)	ENOG4111F09(Required for proper folding and or the stability of a subset of proteins in the endoplasmic reticulum. Component of glycosylphosphatidylinositol-mannosyltransferase 1 which transfers the first of the 4 mannoses in the GPI-anchor precursors during GPI-anchor biosynthesis. Probably acts by stabilizing the mannosyltransferase gpi14 (By similarity))	sp|Q4IBD0|PBN1_GIBZE(Protein PBN1 OS=Gibberella zeae (strain PH-1 / ATCC MYA-4620 / FGSC 9075 / NRRL 31084) OX=229533 GN=PBN1 PE=3 SV=2)	0
TRINITY_DN1017_c0_g1	-0.237705	1.69678	-0.729536	-0.729536	0.76	7.13	0	0	no		yes	up	1	0	0	0	0	0	ENOG4111K0M(S:Function unknown)	ENOG4111K0M(-)	0	PF13622(4HBT_3:Thioesterase-like superfamily)
TRINITY_DN10177_c0_g1	0.0167508	1.62733	-0.820906	-0.823177	2.9567	26.9767	0.0033	0	no		yes	up	1	phosphatidylinositol-binding clathrin assembly -like isoform X1 [Brachionus plicatilis]	GO:0008021(cellular_component:synaptic vesicle); GO:0006897(biological_process:endocytosis); GO:0016185(biological_process:synaptic vesicle budding from presynaptic endocytic zone membrane); GO:0042734(cellular_component:presynaptic membrane); GO:0006900(biological_process:membrane budding); GO:0000149(molecular_function:SNARE binding); GO:0032050(molecular_function:clathrin heavy chain binding);…	K20044	PICALM	0	ENOG410XQ90(S:Function unknown)	ENOG410XQ90(-)	sp|O60167|YHC3_SCHPO(ENTH domain-containing protein C19F8.03c OS=Schizosaccharomyces pombe (strain 972 / ATCC 24843) OX=284812 GN=SPBC19F8.03c PE=1 SV=1)	PF07651(ANTH:ANTH domain); PF01417(ENTH:ENTH domain)
TRINITY_DN10187_c0_g1	-0.0153535	1.63805	-0.809232	-0.813459	3.14	35.27	0.01	0	no		yes	up	1	FACT complex subunit spt16 isoform X2 [Trichogramma pretiosum]	GO:0035101(cellular_component:FACT complex)	0	0	0	COG5406(S:Function unknown)	COG5406(Transfer protein)	sp|Q4HYB8|SPT16_GIBZE(FACT complex subunit SPT16 OS=Gibberella zeae (strain PH-1 / ATCC MYA-4620 / FGSC 9075 / NRRL 31084) OX=229533 GN=SPT16 PE=3 SV=1)	PF08644(SPT16:FACT complex subunit (SPT16/CDC68)); PF14826(FACT-Spt16_Nlob:FACT complex subunit SPT16 N-terminal lobe domain); PF00557(Peptidase_M24:Metallopeptidase family M24); PF08512(Rtt106:Histone chaperone Rttp106-like)
TRINITY_DN10192_c0_g1	0.105053	1.59497	-0.850011	-0.850011	5.9433	70.5233	0	0	no		yes	up	1	D-2-hydroxyglutarate dehydrogenase, mitochondrial isoform X2 [Lingula anatina]	GO:0071949(molecular_function:FAD binding); GO:0016491(molecular_function:oxidoreductase activity)	K21618	DLD3	map00620(Pyruvate metabolism)	COG0277(S:Function unknown)	COG0277(Coiled-coil domain containing 47)	sp|Q9C1X2|YN53_SCHPO(Putative D-lactate dehydrogenase C713.03, mitochondrial OS=Schizosaccharomyces pombe (strain 972 / ATCC 24843) OX=284812 GN=SPBC713.03 PE=3 SV=1)	PF02913(FAD-oxidase_C:FAD linked oxidases, C-terminal domain); PF01565(FAD_binding_4:FAD binding domain)
TRINITY_DN10193_c0_g1	-0.0656802	1.65371	-0.794016	-0.794016	1.92	16.7133	0	0	no		yes	up	1	ngp-1 [Pristionchus pacificus]	GO:0016021(cellular_component:integral component of membrane); GO:0005730(cellular_component:nucleolus); GO:0071595(cellular_component:Nem1-Spo7 phosphatase complex); GO:0035307(biological_process:positive regulation of protein dephosphorylation); GO:0005525(molecular_function:GTP binding)	K23679	PQLC1, SLC66A2	0	ENOG4111FM2(S:Function unknown)	ENOG4111FM2(Protein of unknown function (DUF3767))	sp|Q03687|YMP0_YEAST(Uncharacterized membrane protein YMR010W OS=Saccharomyces cerevisiae (strain ATCC 204508 / S288c) OX=559292 GN=YMR010W PE=1 SV=1)	PF04193(PQ-loop:PQ loop repeat)
TRINITY_DN10195_c0_g1	-0.0865431	1.6598	-0.786629	-0.786629	1.7533	17.0133	0	0	no		yes	up	1	0	0	0	0	0	ENOG410YEPT(S:Function unknown)	ENOG410YEPT(Conserved hypothetical, protein)	0	0
TRINITY_DN10198_c0_g1	-0.113858	1.66741	-0.776778	-0.776778	1.56	14.9467	0	0	no		yes	up	1	vacuolar protein sorting-associated protein 29-like [Stylophora pistillata]	GO:0005829(cellular_component:cytosol); GO:0030904(cellular_component:retromer complex); GO:0042147(biological_process:retrograde transport, endosome to Golgi); GO:0015031(biological_process:protein transport); GO:0005768(cellular_component:endosome); GO:0006886(biological_process:intracellular protein transport)	K18467	VPS29	map04144(Endocytosis)	COG0622(L:Replication, recombination and repair)	COG0622(dna replication licensing factor)	sp|Q872U8|SGO1_NEUCR(Shugoshin OS=Neurospora crassa (strain ATCC 24698 / 74-OR23-1A / CBS 708.71 / DSM 1257 / FGSC 987) OX=367110 GN=sgo-1 PE=3 SV=1)	PF12850(Metallophos_2:Calcineurin-like phosphoesterase superfamily domain)
TRINITY_DN10199_c0_g1	0.346536	1.48446	-0.9155	-0.9155	8.6033	40.3967	0	0	yes	up	yes	up	2	voltage-gated potassium channel subunit beta-2-like isoform X2 [Pecten maximus]	GO:0005737(cellular_component:cytoplasm); GO:0016021(cellular_component:integral component of membrane); GO:0005249(molecular_function:voltage-gated potassium channel activity)	0	0	0	COG0667(S:Function unknown)	COG0667(-)	sp|O23016|KCAB_ARATH(Probable voltage-gated potassium channel subunit beta OS=Arabidopsis thaliana OX=3702 GN=KAB1 PE=1 SV=1)	PF00248(Aldo_ket_red:Aldo/keto reductase family)
TRINITY_DN102_c0_g1	-0.21999	1.6931	-0.736554	-0.736554	1.13	17.0133	0.0033	0	no		yes	up	1	0	0	0	0	0	ENOG410YD7Y(S:Function unknown)	ENOG410YD7Y(-)	0	0
TRINITY_DN10203_c0_g2	-0.199019	1.68852	-0.744749	-0.744749	0.3433	1.5833	0	0	no		yes	up	1	hypothetical protein FF38_08276 [Lucilia cuprina]	GO:0022857(molecular_function:transmembrane transporter activity); GO:0016021(cellular_component:integral component of membrane)	0	0	0	ENOG410YF5V(U:Intracellular trafficking, secretion, and vesicular transport); COG0477(U:Intracellular trafficking, secretion, and vesicular transport)	ENOG410YF5V(MFS multidrug transporter); COG0477(MFS multidrug transporter)	sp|F5HN69|CPAT_ASPOZ(MFS transporter cpaT OS=Aspergillus oryzae OX=5062 GN=cpaT PE=3 SV=1)	PF07690(MFS_1:Major Facilitator Superfamily)
TRINITY_DN10208_c0_g1	0.0998973	1.59698	-0.848437	-0.848437	6.0267	73.0767	0	0	no		yes	up	1	uncharacterized protein LOC111060636 [Nilaparvata lugens]	0	K02895	RP-L24, MRPL24, rplX	map03010(Ribosome)	ENOG410XX7V(S:Function unknown)	ENOG410XX7V(KOW motif domain protein)	0	0
TRINITY_DN10212_c0_g2	-0.273702	1.70371	-0.718201	-0.711803	0.73	8.68	0	0.0067	no		yes	up	1	hypothetical protein BV898_03214 [Hypsibius dujardini]	GO:0016787(molecular_function:hydrolase activity); GO:0016042(biological_process:lipid catabolic process)	0	0	0	ENOG410ZKDW(S:Function unknown); ENOG410XQXJ(S:Function unknown)	ENOG410ZKDW(Patatin-like phospholipase); ENOG410XQXJ(patatin-like phospholipase domain containing 8)	0	PF01734(Patatin:Patatin-like phospholipase)
TRINITY_DN10217_c0_g1	0.144479	1.57914	-0.860123	-0.863497	7.92	92.9467	0.0133	0	no		yes	up	1	MKI67 FHA domain-interacting nucleolar phosphoprotein-like [Stylophora pistillata]	GO:0003723(molecular_function:RNA binding)	K14838	NOP15	0	ENOG4111NF9(S:Function unknown)	ENOG4111NF9(-)	sp|O74978|YQL5_SCHPO(Uncharacterized RNA-binding protein C1827.05c OS=Schizosaccharomyces pombe (strain 972 / ATCC 24843) OX=284812 GN=SPCC1827.05c PE=4 SV=1)	PF00076(RRM_1:RNA recognition motif. (a.k.a. RRM, RBD, or RNP domain))
TRINITY_DN10219_c0_g1	0.110783	1.59272	-0.851752	-0.851752	5.8967	65.8233	0	0	no		yes	up	1	hypothetical protein pdam_00015809, partial [Pocillopora damicornis]	GO:0016021(cellular_component:integral component of membrane); GO:0032977(molecular_function:membrane insertase activity); GO:0005524(molecular_function:ATP binding); GO:0004672(molecular_function:protein kinase activity)	K03217	yidC, spoIIIJ, OXA1, ccfA	map03060(Protein export)	COG0706(S:Function unknown)	COG0706(KOW motif domain protein)	sp|Q15070|OXA1L_HUMAN(Mitochondrial inner membrane protein OXA1L OS=Homo sapiens OX=9606 GN=OXA1L PE=1 SV=3)	PF02096(60KD_IMP:60Kd inner membrane protein)
TRINITY_DN1022_c0_g1	0.178508	1.56479	-0.871651	-0.871651	7.03	65.8867	0	0	no		yes	up	1	PREDICTED: synaptobrevin homolog YKT6 [Tribolium castaneum]	GO:0016021(cellular_component:integral component of membrane); GO:0016192(biological_process:vesicle-mediated transport)	K08516	YKT6	map04130(SNARE interactions in vesicular transport)	COG5143(U:Intracellular trafficking, secretion, and vesicular transport)	COG5143(Vesicle-associated membrane protein)	sp|O60073|YKT6_SCHPO(Synaptobrevin homolog ykt6 OS=Schizosaccharomyces pombe (strain 972 / ATCC 24843) OX=284812 GN=ykt6 PE=3 SV=1)	PF00957(Synaptobrevin:Synaptobrevin); PF13774(Longin:Regulated-SNARE-like domain)
TRINITY_DN1023_c0_g1	-0.00579694	1.6349	-0.807699	-0.821401	3.6067	46.9567	0.0333	0	no		yes	up	1	U2 small nuclear ribonucleoprotein A' [Diabrotica virgifera virgifera]	GO:0030620(molecular_function:U2 snRNA binding); GO:0016021(cellular_component:integral component of membrane); GO:0000398(biological_process:mRNA splicing, via spliceosome); GO:0005686(cellular_component:U2 snRNP)	K11092	SNRPA1	map03040(Spliceosome)	COG4886(S:Function unknown)	COG4886(leucine Rich Repeat)	sp|Q7S9P4|RU2A_NEUCR(U2 small nuclear ribonucleoprotein A' OS=Neurospora crassa (strain ATCC 24698 / 74-OR23-1A / CBS 708.71 / DSM 1257 / FGSC 987) OX=367110 GN=lea-1 PE=3 SV=1)	PF14580(LRR_9:Leucine-rich repeat); PF12799(LRR_4:Leucine Rich repeats (2 copies)); PF13855(LRR_8:Leucine rich repeat)
TRINITY_DN10240_c0_g1	0.268797	1.52361	-0.896203	-0.896203	13.8433	139.22	0	0	no		yes	up	1	50s ribosomal protein l14 [Lasius niger]	GO:0070180(molecular_function:large ribosomal subunit rRNA binding); GO:0070125(biological_process:mitochondrial translational elongation); GO:0015934(cellular_component:large ribosomal subunit); GO:0005840(cellular_component:ribosome); GO:0003924(molecular_function:GTPase activity); GO:0005739(cellular_component:mitochondrion); GO:0019843(molecular_function:rRNA binding); GO:0003735(molecular_fu…	0	0	0	COG0093(S:Function unknown)	COG0093(BTB/POZ domain)	sp|O94292|RM38_SCHPO(54S ribosomal protein L38, mitochondrial OS=Schizosaccharomyces pombe (strain 972 / ATCC 24843) OX=284812 GN=mrpl38 PE=3 SV=2)	PF00238(Ribosomal_L14:Ribosomal protein L14p/L23e)
TRINITY_DN10248_c0_g1	-0.295452	1.70754	-0.706046	-0.706046	0.29	1.8133	0	0	no		yes	up	1	0	0	0	0	0	ENOG410XP1P(S:Function unknown)	ENOG410XP1P(-)	0	0
TRINITY_DN10249_c0_g1	0.279499	1.51843	-0.898962	-0.898962	16.7867	187.833	0	0	no		yes	up	1	0	0	0	0	0	ENOG410Y3TJ(S:Function unknown)	ENOG410Y3TJ(TOM core complex subunit Tom6)	0	0
TRINITY_DN10255_c0_g1	-0.119132	1.66884	-0.774852	-0.774852	2.2033	32	0	0	no		yes	up	1	phosducin-like protein 3 [Crassostrea gigas]	GO:0022857(molecular_function:transmembrane transporter activity); GO:0016021(cellular_component:integral component of membrane)	0	0	0	ENOG4111H24(S:Function unknown)	ENOG4111H24(Phosducinlike)	sp|Q12017|PLP2_YEAST(Phosducin-like protein 2 OS=Saccharomyces cerevisiae (strain ATCC 204508 / S288c) OX=559292 GN=PLP2 PE=1 SV=1)	PF02114(Phosducin:Phosducin)
TRINITY_DN10257_c0_g1	0.0200785	1.62619	-0.823135	-0.823135	3.4233	36.31	0	0	no		yes	up	1	PREDICTED: AP-1 complex subunit gamma-1-like isoform X3 [Branchiostoma belcheri]	GO:0006886(biological_process:intracellular protein transport); GO:0030121(cellular_component:AP-1 adaptor complex); GO:0016192(biological_process:vesicle-mediated transport)	K12391	AP1G1	map04142(Lysosome)	ENOG410XPKK(L:Replication, recombination and repair)	ENOG410XPKK(DNA-directed DNA polymerase activity)	sp|Q99128|AP1G1_USTMA(AP-1 complex subunit gamma-1 OS=Ustilago maydis (strain 521 / FGSC 9021) OX=237631 GN=APL4 PE=3 SV=3)	PF01602(Adaptin_N:Adaptin N terminal region); PF02883(Alpha_adaptinC2:Adaptin C-terminal domain); PF12717(Cnd1:non-SMC mitotic condensation complex subunit 1); PF13646(HEAT_2:HEAT repeats); PF12530(DUF3730:Protein of unknown function (DUF3730))
TRINITY_DN10260_c0_g1	-0.199885	1.68871	-0.744413	-0.744413	0.3633	1.7267	0	0	no		yes	up	1	chitinase-3-like protein 1 [Trichogramma pretiosum]	GO:0005576(cellular_component:extracellular region); GO:0005975(biological_process:carbohydrate metabolic process); GO:0008061(molecular_function:chitin binding); GO:0004553(molecular_function:hydrolase activity, hydrolyzing O-glycosyl compounds)	K01183	E3.2.1.14	map00520(Amino sugar and nucleotide sugar metabolism)	COG3325(G:Carbohydrate transport and metabolism)	COG3325(chitinase)	sp|E9ERT9|CHI1_METRA(Endochitinase 1 OS=Metarhizium robertsii (strain ARSEF 23 / ATCC MYA-3075) OX=655844 GN=chit1 PE=3 SV=1)	PF00704(Glyco_hydro_18:Glycosyl hydrolases family 18)
TRINITY_DN10266_c0_g1	-0.0930898	1.66166	-0.784287	-0.784287	1.8467	17.8933	0	0	no		yes	up	1	ras-like protein [Nilaparvata lugens]	GO:0016020(cellular_component:membrane); GO:0003924(molecular_function:GTPase activity); GO:0019003(molecular_function:GDP binding); GO:0032486(biological_process:Rap protein signal transduction); GO:0005886(cellular_component:plasma membrane); GO:0007265(biological_process:Ras protein signal transduction); GO:0005525(molecular_function:GTP binding); GO:0007165(biological_process:signal transduct…	K07827	KRAS, KRAS2	map05214(Glioma); map04137(Mitophagy - animal); map05166(HTLV-I infection); map04650(Natural killer cell mediated cytotoxicity); map05210(Colorectal cancer); map05211(Renal cell carcinoma); map05160(Hepatitis C); map05215(Prostate cancer); map04015(Rap1 signaling pathway); map04014(Ras signaling pathway); map04933(AGE-RAGE signaling pathway in diabetic complications); map04540(Gap junction); map0…	COG1100(S:Function unknown)	COG1100(o-methyltransferase)	sp|Q01387|RAS2_NEUCR(Protein ras-2 OS=Neurospora crassa (strain ATCC 24698 / 74-OR23-1A / CBS 708.71 / DSM 1257 / FGSC 987) OX=367110 GN=ras-2 PE=3 SV=2)	PF00071(Ras:Ras family); PF08477(Roc:Ras of Complex, Roc, domain of DAPkinase); PF00025(Arf:ADP-ribosylation factor family)
TRINITY_DN103_c0_g1	0.111712	1.59236	-0.851076	-0.852992	5.3067	52.7633	0.01	0	no		yes	up	1	YLSs alanine aminotransferase [Sogatella furcifera]	GO:0008483(molecular_function:transaminase activity); GO:0009058(biological_process:biosynthetic process); GO:0030170(molecular_function:pyridoxal phosphate binding); GO:0003824(molecular_function:catalytic activity)	K03037;K00814	PSMD6, RPN7;GPT, ALT	map00220(Arginine biosynthesis); map00250(Alanine, aspartate and glutamate metabolism); map03050(Proteasome); map05169(Epstein-Barr virus infection)	COG5187(O:Posttranslational modification, protein turnover, chaperones)	COG5187(Proteasome (Prosome, macropain) 26S subunit, non-ATPase, 6)	sp|P52893|ALAM_YEAST(Probable alanine aminotransferase, mitochondrial OS=Saccharomyces cerevisiae (strain ATCC 204508 / S288c) OX=559292 GN=ALT1 PE=1 SV=1)	PF00155(Aminotran_1_2:Aminotransferase class I and II)
TRINITY_DN1030_c0_g1	0.240135	1.53718	-0.888656	-0.888656	13.2967	152.337	0	0	no		yes	up	1	PREDICTED: eukaryotic translation initiation factor 3 subunit D [Microplitis demolitor]	GO:0005852(cellular_component:eukaryotic translation initiation factor 3 complex); GO:0098808(molecular_function:mRNA cap binding); GO:0006413(biological_process:translational initiation); GO:0016282(cellular_component:eukaryotic 43S preinitiation complex); GO:0001732(biological_process:formation of cytoplasmic translation initiation complex); GO:0002191(biological_process:cap-dependent translati…	K03251	EIF3D	map03013(RNA transport)	ENOG410XP1E(S:Function unknown)	ENOG410XP1E(-)	sp|A4RFH6|EIF3D_MAGO7(Eukaryotic translation initiation factor 3 subunit D OS=Magnaporthe oryzae (strain 70-15 / ATCC MYA-4617 / FGSC 8958) OX=242507 GN=MGG_00341 PE=3 SV=1)	PF05091(eIF-3_zeta:Eukaryotic translation initiation factor 3 subunit 7 (eIF-3))
TRINITY_DN10306_c0_g1	-0.180129	1.68418	-0.752026	-0.752026	1.1533	11.55	0	0	no		yes	up	1	0	0	0	0	0	ENOG4111Q83(S:Function unknown)	ENOG4111Q83(GAS2 domain protein)	0	PF02187(GAS2:Growth-Arrest-Specific Protein 2 Domain)
TRINITY_DN1032_c0_g1	-0.0504574	1.64912	-0.799331	-0.799331	2.11	20.6833	0	0	no		yes	up	1	short-chain dehydrogenase/reductase family 16C member 6-like [Pseudomyrmex gracilis]	GO:0016021(cellular_component:integral component of membrane); GO:0016491(molecular_function:oxidoreductase activity)	0	0	0	COG1028(S:Function unknown)	COG1028(zinc finger)	sp|N4WE43|RED2_COCH4(Dehydrogenase RED2 OS=Cochliobolus heterostrophus (strain C4 / ATCC 48331 / race T) OX=665024 GN=RED2 PE=3 SV=1)	PF00106(adh_short:short chain dehydrogenase); PF13561(adh_short_C2:Enoyl-(Acyl carrier protein) reductase); PF08659(KR:KR domain); PF01370(Epimerase:NAD dependent epimerase/dehydratase family); PF08643(DUF1776:Fungal family of unknown function (DUF1776))
TRINITY_DN10330_c0_g1	-0.190401	1.68656	-0.748081	-0.748081	1.11	12.32	0	0	no		yes	up	1	cytochrome P450 monooxygenase [Panonychus citri]	GO:0005506(molecular_function:iron ion binding); GO:0016705(molecular_function:oxidoreductase activity, acting on paired donors, with incorporation or reduction of molecular oxygen); GO:0016021(cellular_component:integral component of membrane); GO:0004497(molecular_function:monooxygenase activity); GO:0020037(molecular_function:heme binding)	0	0	0	COG2124(S:Function unknown)	COG2124(-)	sp|Q00714|STCS_EMENI(Probable sterigmatocystin biosynthesis P450 monooxygenase stcS OS=Emericella nidulans (strain FGSC A4 / ATCC 38163 / CBS 112.46 / NRRL 194 / M139) OX=227321 GN=stcS PE=1 SV=2)	PF00067(p450:Cytochrome P450)
TRINITY_DN10333_c0_g1	-0.105625	1.66516	-0.779769	-0.779769	1.12	7.5933	0	0	no		yes	up	1	unnamed protein product [Caenorhabditis bovis]	GO:0009360(cellular_component:DNA polymerase III complex); GO:0005829(cellular_component:cytosol); GO:0019867(cellular_component:outer membrane); GO:0003887(molecular_function:DNA-directed DNA polymerase activity); GO:0009435(biological_process:NAD biosynthetic process); GO:0006260(biological_process:DNA replication); GO:0004331(molecular_function:fructose-2,6-bisphosphate 2-phosphatase activity)…	K22315	SHB17	0	COG0406(S:Function unknown)	COG0406(-)	sp|P36136|SHB17_YEAST(Sedoheptulose 1,7-bisphosphatase OS=Saccharomyces cerevisiae (strain ATCC 204508 / S288c) OX=559292 GN=SHB17 PE=1 SV=1)	PF00300(His_Phos_1:Histidine phosphatase superfamily (branch 1))
TRINITY_DN10336_c0_g1	-0.363253	1.71776	-0.677254	-0.677254	0.2533	2.3867	0	0	no		yes	up	1	PREDICTED: carboxylic acid transporter protein homolog [Drosophila elegans]	GO:0022857(molecular_function:transmembrane transporter activity); GO:0016021(cellular_component:integral component of membrane)	K08178	JEN	0	ENOG410XSSD(S:Function unknown)	ENOG410XSSD(Paralytic/GBP/PSP peptide)	sp|P36035|JEN1_YEAST(Carboxylic acid transporter protein homolog OS=Saccharomyces cerevisiae (strain ATCC 204508 / S288c) OX=559292 GN=JEN1 PE=1 SV=1)	PF00083(Sugar_tr:Sugar (and other) transporter); PF07690(MFS_1:Major Facilitator Superfamily)
TRINITY_DN10337_c0_g1	-0.117065	1.66828	-0.779124	-0.772087	1.9167	23.5633	0	0.01	no		yes	up	1	PREDICTED: casein kinase II subunit alpha isoform X1 [Branchiostoma belcheri]	GO:0018107(biological_process:peptidyl-threonine phosphorylation); GO:0018105(biological_process:peptidyl-serine phosphorylation); GO:0051726(biological_process:regulation of cell cycle); GO:0005829(cellular_component:cytosol); GO:0005956(cellular_component:protein kinase CK2 complex); GO:0004674(molecular_function:protein serine/threonine kinase activity); GO:0005634(cellular_component:nucleus);…	K03097	CSNK2A	map04137(Mitophagy - animal); map05162(Measles); map05010(Alzheimer's disease); map03008(Ribosome biogenesis in eukaryotes); map04064(NF-kappa B signaling pathway); map04520(Adherens junction); map04310(Wnt signaling pathway)	ENOG410XNPP(S:Function unknown)	ENOG410XNPP(Zinc finger protein)	sp|Q8TG13|CSK2A_NEUCR(Casein kinase II subunit alpha OS=Neurospora crassa (strain ATCC 24698 / 74-OR23-1A / CBS 708.71 / DSM 1257 / FGSC 987) OX=367110 GN=cka PE=2 SV=1)	PF00069(Pkinase:Protein kinase domain); PF07714(PK_Tyr_Ser-Thr:Protein tyrosine and serine/threonine kinase); PF01636(APH:Phosphotransferase enzyme family); PF17667(Pkinase_fungal:Fungal protein kinase)
TRINITY_DN1034_c0_g1	-0.186814	1.68574	-0.749462	-0.749462	1.0533	10.1567	0	0	no		yes	up	1	PREDICTED: DNA-directed RNA polymerase III subunit RPC2-like [Branchiostoma belcheri]	GO:0003899(molecular_function:DNA-directed RNA polymerase activity); GO:0005666(cellular_component:DNA-directed RNA polymerase III complex); GO:0032549(molecular_function:ribonucleoside binding); GO:0006351(biological_process:transcription, DNA-templated); GO:0003677(molecular_function:DNA binding)	K03021;cmt;plj	RPC2, POLR3B;;	map03020(RNA polymerase); map04623(Cytosolic DNA-sensing pathway)	COG0085(O:Posttranslational modification, protein turnover, chaperones)	COG0085(prefoldin subunit 2)	sp|Q10233|RPC2_SCHPO(DNA-directed RNA polymerase III subunit RPC2 OS=Schizosaccharomyces pombe (strain 972 / ATCC 24843) OX=284812 GN=rpc2 PE=2 SV=1)	PF00562(RNA_pol_Rpb2_6:RNA polymerase Rpb2, domain 6); PF04563(RNA_pol_Rpb2_1:RNA polymerase beta subunit); PF04560(RNA_pol_Rpb2_7:RNA polymerase Rpb2, domain 7); PF04561(RNA_pol_Rpb2_2:RNA polymerase Rpb2, domain 2); PF04566(RNA_pol_Rpb2_4:RNA polymerase Rpb2, domain 4); PF04565(RNA_pol_Rpb2_3:RNA polymerase Rpb2, domain 3); PF04567(RNA_pol_Rpb2_5:RNA polymerase Rpb2, domain 5)
TRINITY_DN10348_c0_g1	-0.286494	1.706	-0.709752	-0.709752	0.4567	3.5167	0	0	no		yes	up	1	PREDICTED: inositol phosphoceramide mannosyltransferase 2-like [Aplysia californica]	0	K05528	OCH1	map00513(Various types of N-glycan biosynthesis)	COG3774(O:Posttranslational modification, protein turnover, chaperones)	COG3774(protease)	sp|Q5A4E3|OCH1_CANAL(Initiation-specific alpha-1,6-mannosyltransferase OS=Candida albicans (strain SC5314 / ATCC MYA-2876) OX=237561 GN=OCH1 PE=3 SV=1)	PF04488(Gly_transf_sug:Glycosyltransferase sugar-binding region containing DXD motif)
TRINITY_DN1035_c0_g1	-0.0919599	1.66134	-0.78358	-0.785802	2.23	29.1667	0.0033	0	no		yes	up	1	PREDICTED: WD repeat-containing protein 44 [Tribolium castaneum]	GO:0017137(molecular_function:Rab GTPase binding)	K20241	WDR44, RAB11BP	0	ENOG410XQPJ(S:Function unknown)	ENOG410XQPJ(WD repeatcontaining protein)	sp|Q6LA54|YF48_SCHPO(Uncharacterized WD repeat-containing protein C3H5.08c OS=Schizosaccharomyces pombe (strain 972 / ATCC 24843) OX=284812 GN=SPAC3H5.08c PE=1 SV=2)	PF00400(WD40:WD domain, G-beta repeat)
TRINITY_DN10367_c0_g1	-0.255371	1.70027	-0.72245	-0.72245	0.93	13.1667	0	0	no		yes	up	1	0	0	K23309	ZNHIT3	0	ENOG410ZTVS(S:Function unknown)	ENOG410ZTVS(HIT zinc finger)	0	PF04438(zf-HIT:HIT zinc finger); PF01753(zf-MYND:MYND finger)
TRINITY_DN1037_c0_g1	0.0613329	1.61152	-0.836429	-0.836429	3.5267	30.3033	0	0	no		yes	up	1	UDP-glucose 4-epimerase-like isoform X2 [Dendronephthya gigantea]	GO:0006012(biological_process:galactose metabolic process); GO:0003978(molecular_function:UDP-glucose 4-epimerase activity)	K01784	galE, GALE	map00520(Amino sugar and nucleotide sugar metabolism); map00052(Galactose metabolism)	COG1087(S:Function unknown)	COG1087(conserved hypothetical protein)	sp|P40801|GAL10_PACTA(Bifunctional protein GAL10 OS=Pachysolen tannophilus OX=4918 GN=GAL10 PE=2 SV=1)	PF16363(GDP_Man_Dehyd:GDP-mannose 4,6 dehydratase); PF01370(Epimerase:NAD dependent epimerase/dehydratase family); PF01073(3Beta_HSD:3-beta hydroxysteroid dehydrogenase/isomerase family); PF04321(RmlD_sub_bind:RmlD substrate binding domain); PF02719(Polysacc_synt_2:Polysaccharide biosynthesis protein); PF00106(adh_short:short chain dehydrogenase); PF13561(adh_short_C2:Enoyl-(Acyl carrier protein)…
TRINITY_DN10379_c0_g1	-0.303835	1.70895	-0.702558	-0.702558	0.3933	3.4033	0	0	no		yes	up	1	0	0	0	0	0	ENOG410YADJ(S:Function unknown)	ENOG410YADJ(fungal specific transcription factor)	sp|Q1MTM9|YFN1_SCHPO(Uncharacterized transcriptional regulatory protein C1327.01c OS=Schizosaccharomyces pombe (strain 972 / ATCC 24843) OX=284812 GN=SPAC1327.01c PE=1 SV=2)	PF04082(Fungal_trans:Fungal specific transcription factor domain)
TRINITY_DN10381_c0_g1	0.414688	-1.7106	0.824277	0.471636	3720	54.82	11026.5	3300.1	yes	down	yes	down	3	0	0	0	0	0	0	0	0	0
TRINITY_DN10384_c0_g1	-0.348809	1.71581	-0.683499	-0.683499	0.3867	4.6267	0	0	no		yes	up	1	0	0	K11369	RTG2	0	COG0248(F:Nucleotide transport and metabolism); COG0248(P:Inorganic ion transport and metabolism)	COG0248(ppx gppa phosphatase); COG0248(ppx gppa phosphatase)	sp|P32608|RTG2_YEAST(Retrograde regulation protein 2 OS=Saccharomyces cerevisiae (strain ATCC 204508 / S288c) OX=559292 GN=RTG2 PE=1 SV=2)	PF02541(Ppx-GppA:Ppx/GppA phosphatase family)
TRINITY_DN10390_c0_g1	-0.12163	1.66951	-0.773938	-0.773938	1.52	15.08	0	0	no		yes	up	1	Mannan endo-1,6-alpha-mannosidase DCW1 [Orchesella cincta]	GO:0016052(biological_process:carbohydrate catabolic process); GO:0008496(molecular_function:mannan endo-1,6-alpha-mannosidase activity)	K08257	E3.2.1.101	0	ENOG410YG63(G:Carbohydrate transport and metabolism)	ENOG410YG63(hydrolase family 76 protein)	sp|Q75DG6|DCW1_ASHGO(Mannan endo-1,6-alpha-mannosidase DCW1 OS=Ashbya gossypii (strain ATCC 10895 / CBS 109.51 / FGSC 9923 / NRRL Y-1056) OX=284811 GN=DCW1 PE=3 SV=2)	PF03663(Glyco_hydro_76:Glycosyl hydrolase family 76)
TRINITY_DN10394_c0_g1	0.133266	1.58373	-0.859315	-0.857681	7.91	108.467	0.0067	0.0067	no		yes	up	1	PREDICTED: high-affinity glucose transporter HXT2-like [Rhagoletis zephyria]	GO:0005351(molecular_function:sugar:proton symporter activity); GO:0051594(biological_process:detection of glucose); GO:0016021(cellular_component:integral component of membrane); GO:0022857(molecular_function:transmembrane transporter activity); GO:0005623(cellular_component:cell); GO:0008643(biological_process:carbohydrate transport); GO:0046323(biological_process:glucose import); GO:0005887(ce…	0	0	0	ENOG410XNQK(S:Function unknown); ENOG410YB7J(U:Intracellular trafficking, secretion, and vesicular transport)	ENOG410XNQK(-); ENOG410YB7J(Transmembrane amino acid transporter protein)	sp|P38680|MTR_NEUCR(N amino acid transport system protein OS=Neurospora crassa (strain ATCC 24698 / 74-OR23-1A / CBS 708.71 / DSM 1257 / FGSC 987) OX=367110 GN=mtr PE=3 SV=2)	PF00083(Sugar_tr:Sugar (and other) transporter); PF07690(MFS_1:Major Facilitator Superfamily)
TRINITY_DN10398_c0_g1	-0.330341	1.71313	-0.691395	-0.691395	0.32	2.8733	0	0	no		yes	up	1	0	0	0	0	0	ENOG4111MEJ(S:Function unknown)	ENOG4111MEJ(Conserved hypothetical, protein)	0	PF08611(DUF1774:Fungal protein of unknown function (DUF1774))
TRINITY_DN1040_c0_g1	-0.074549	1.65633	-0.79089	-0.79089	1.25	7.7867	0	0	no		yes	up	1	PREDICTED: 3-methyl-2-oxobutanoate dehydrogenase [lipoamide] kinase, mitochondrial-like [Acropora digitifera]	GO:1904183(biological_process:negative regulation of pyruvate dehydrogenase activity); GO:0042593(biological_process:glucose homeostasis); GO:0005739(cellular_component:mitochondrion); GO:0004674(molecular_function:protein serine/threonine kinase activity); GO:0004672(molecular_function:protein kinase activity); GO:0005759(cellular_component:mitochondrial matrix); GO:0005524(molecular_function:AT…	0	0	0	COG0642(U:Intracellular trafficking, secretion, and vesicular transport)	COG0642(Reticulon)	sp|P53170|PDK2_YEAST([Pyruvate dehydrogenase (acetyl-transferring)] kinase 2, mitochondrial OS=Saccharomyces cerevisiae (strain ATCC 204508 / S288c) OX=559292 GN=PKP2 PE=1 SV=3)	PF10436(BCDHK_Adom3:Mitochondrial branched-chain alpha-ketoacid dehydrogenase kinase); PF02518(HATPase_c:Histidine kinase-, DNA gyrase B-, and HSP90-like ATPase)
TRINITY_DN10401_c0_g3	1.23926	0.708287	-1.15555	-0.791996	12.1933	4.48	0.9933	1.06	yes	up	no		2	0	0	0	0	0	0	0	0	0
TRINITY_DN10402_c0_g1	-0.0221476	1.64024	-0.811216	-0.806876	2.8567	31.8333	0	0.0067	no		yes	up	1	hypothetical protein RvY_09523 [Ramazzottius varieornatus]	GO:0015031(biological_process:protein transport); GO:0016021(cellular_component:integral component of membrane); GO:0004721(molecular_function:phosphoprotein phosphatase activity); GO:0005744(cellular_component:mitochondrial inner membrane presequence translocase complex); GO:0030150(biological_process:protein import into mitochondrial matrix)	K17496	TIM50	0	ENOG410ZM57(S:Function unknown)	ENOG410ZM57(Metallophosphoesterase 1)	sp|Q4I099|TIM50_GIBZE(Mitochondrial import inner membrane translocase subunit TIM50 OS=Gibberella zeae (strain PH-1 / ATCC MYA-4620 / FGSC 9075 / NRRL 31084) OX=229533 GN=TIM50 PE=3 SV=1)	PF03031(NIF:NLI interacting factor-like phosphatase)
TRINITY_DN10419_c0_g1	-0.0796048	1.6578	-0.789099	-0.789099	2.0167	20.4167	0	0	no		yes	up	1	N-alpha-acetyltransferase 10-like isoform X2 [Pecten maximus]	GO:0008080(molecular_function:N-acetyltransferase activity)	K03754	EIF2B2	map03013(RNA transport); map05168(Herpes simplex infection)	COG1184(J:Translation, ribosomal structure and biogenesis)	COG1184(translation initiation factor)	sp|Q9UTI3|ARD1_SCHPO(N-terminal acetyltransferase A complex catalytic subunit ard1 OS=Schizosaccharomyces pombe (strain 972 / ATCC 24843) OX=284812 GN=ard1 PE=1 SV=1)	PF00583(Acetyltransf_1:Acetyltransferase (GNAT) family); PF13673(Acetyltransf_10:Acetyltransferase (GNAT) domain); PF08445(FR47:FR47-like protein); PF13508(Acetyltransf_7:Acetyltransferase (GNAT) domain)
TRINITY_DN10420_c0_g1	-0.218598	1.6928	-0.737102	-0.737102	0.76	6.28	0	0	no		yes	up	1	NADPH-dependent aldehyde reductase ARI1-like isoform X1 [Lingula anatina]	GO:0003854(molecular_function:3-beta-hydroxy-delta5-steroid dehydrogenase activity); GO:0003824(molecular_function:catalytic activity); GO:0016021(cellular_component:integral component of membrane); GO:0006694(biological_process:steroid biosynthetic process); GO:0050662(molecular_function:coenzyme binding)	0	0	0	ENOG410XPWC(G:Carbohydrate transport and metabolism); COG0451(M:Cell wall/membrane/envelope biogenesis)	ENOG410XPWC(beta-glucosidase); COG0451(Nad-dependent epimerase dehydratase)	sp|Q12068|GRE2_YEAST(NADPH-dependent methylglyoxal reductase GRE2 OS=Saccharomyces cerevisiae (strain ATCC 204508 / S288c) OX=559292 GN=GRE2 PE=1 SV=1)	PF01370(Epimerase:NAD dependent epimerase/dehydratase family); PF16363(GDP_Man_Dehyd:GDP-mannose 4,6 dehydratase); PF01073(3Beta_HSD:3-beta hydroxysteroid dehydrogenase/isomerase family); PF13460(NAD_binding_10:NAD(P)H-binding); PF07993(NAD_binding_4:Male sterility protein); PF02719(Polysacc_synt_2:Polysaccharide biosynthesis protein); PF04321(RmlD_sub_bind:RmlD substrate binding domain)
TRINITY_DN10424_c0_g1	-0.314977	1.71076	-0.69789	-0.69789	0.2967	2.35	0	0	no		yes	up	1	0	0	0	0	0	ENOG410ZAKE(S:Function unknown)	ENOG410ZAKE(Conserved hypothetical, protein)	0	0
TRINITY_DN10426_c0_g1	-0.348759	1.7158	-0.68352	-0.68352	0.35	3.9767	0	0	no		yes	up	1	telomerase reverse transcriptase-like [Acropora millepora]	GO:0005634(cellular_component:nucleus); GO:0003677(molecular_function:DNA binding); GO:0000781(cellular_component:chromosome, telomeric region); GO:0003721(molecular_function:telomerase RNA reverse transcriptase activity); GO:0046872(molecular_function:metal ion binding); GO:0016021(cellular_component:integral component of membrane)	K11126	TERT, EST2	map05166(HTLV-I infection); map05200(Pathways in cancer)	ENOG410XQJH(S:Function unknown)	ENOG410XQJH(Telomerase reverse transcriptase)	sp|O13339|TERT_SCHPO(Telomerase reverse transcriptase OS=Schizosaccharomyces pombe (strain 972 / ATCC 24843) OX=284812 GN=trt1 PE=1 SV=1)	PF12009(Telomerase_RBD:Telomerase ribonucleoprotein complex - RNA binding domain); PF00078(RVT_1:Reverse transcriptase (RNA-dependent DNA polymerase))
TRINITY_DN10428_c0_g1	-0.440202	1.72611	-0.642953	-0.642953	0.1667	2.5433	0	0	no		yes	up	1	multidrug resistance-associated protein 5-like isoform X2 [Pecten maximus]	GO:0042626(molecular_function:ATPase activity, coupled to transmembrane movement of substances); GO:0016021(cellular_component:integral component of membrane); GO:0016887(molecular_function:ATPase activity); GO:0005524(molecular_function:ATP binding)	0	0	0	0	0	sp|Q4WT65|ABCB_ASPFU(ABC multidrug transporter B OS=Neosartorya fumigata (strain ATCC MYA-4609 / Af293 / CBS 101355 / FGSC A1100) OX=330879 GN=abcB PE=2 SV=2)	PF00005(ABC_tran:ABC transporter); PF02463(SMC_N:RecF/RecN/SMC N terminal domain)
TRINITY_DN10434_c0_g1	-0.117855	1.66849	-0.775319	-0.775319	0.68	3.3567	0	0	no		yes	up	1	0	0	0	0	0	ENOG410YRHT(S:Function unknown)	ENOG410YRHT(Conserved hypothetical, protein)	0	0
TRINITY_DN10436_c0_g1	-0.0251074	1.64119	-0.808042	-0.808042	2.9933	34.91	0	0	no		yes	up	1	PREDICTED: probable squalene synthase isoform X1 [Bemisia tabaci]	GO:0051996(molecular_function:squalene synthase activity); GO:0004310(molecular_function:farnesyl-diphosphate farnesyltransferase activity); GO:0016021(cellular_component:integral component of membrane); GO:0008610(biological_process:lipid biosynthetic process)	K00801	FDFT1	map00100(Steroid biosynthesis)	COG1562(I:Lipid transport and metabolism)	COG1562(phytoene synthase)	sp|Q7S4Z6|FDFT_NEUCR(Probable squalene synthase OS=Neurospora crassa (strain ATCC 24698 / 74-OR23-1A / CBS 708.71 / DSM 1257 / FGSC 987) OX=367110 GN=erg-6 PE=3 SV=1)	PF00494(SQS_PSY:Squalene/phytoene synthase)
TRINITY_DN10439_c0_g1	0.0146083	1.62807	-0.821337	-0.821337	2.7733	23.8233	0	0	no		yes	up	1	hypothetical protein FF38_10511, partial [Lucilia cuprina]	GO:0071630(biological_process:nucleus-associated proteasomal ubiquitin-dependent protein catabolic process); GO:0005634(cellular_component:nucleus); GO:0031144(biological_process:proteasome localization)	K10873;K11888	RAD52;CUT8, STS1	map03440(Homologous recombination)	ENOG4111I0Z(A:RNA processing and modification)	ENOG4111I0Z(Involved in ubiquitin-mediated protein degradation. Regulatory factor in the ubiquitin proteasome pathway that controls the turnover of proteasome substrates. Targets proteasomes to the nucleus and facilitates the degradation of nuclear proteins (By similarity))	sp|E9ES90|STS1_METRA(Tethering factor for nuclear proteasome STS1 OS=Metarhizium robertsii (strain ARSEF 23 / ATCC MYA-3075) OX=655844 GN=STS1 PE=3 SV=1)	PF08559(Cut8:Cut8, nuclear proteasome tether protein)
TRINITY_DN10440_c0_g1	-0.235785	1.69639	-0.730301	-0.730301	1.18	18.83	0	0	no		yes	up	1	0	0	K11362	HFI1, ADA1	0	ENOG4111I1V(K:Transcription)	ENOG4111I1V(transcriptional coactivator HFI1 ADA1)	sp|Q12060|HFI1_YEAST(Transcriptional coactivator HFI1/ADA1 OS=Saccharomyces cerevisiae (strain ATCC 204508 / S288c) OX=559292 GN=HFI1 PE=1 SV=1)	PF12767(SAGA-Tad1:Transcriptional regulator of RNA polII, SAGA, subunit)
TRINITY_DN10443_c0_g1	0.21759	1.54752	-0.884917	-0.880197	11.5833	128.047	0	0.01	no		yes	up	1	hypothetical protein B566_EDAN005706 [Ephemera danica]	GO:0030955(molecular_function:potassium ion binding); GO:0003921(molecular_function:GMP synthase activity); GO:0003922(molecular_function:GMP synthase (glutamine-hydrolyzing) activity); GO:0000287(molecular_function:magnesium ion binding); GO:0006541(biological_process:glutamine metabolic process); GO:0016462(molecular_function:pyrophosphatase activity); GO:0004743(molecular_function:pyruvate kin…	K01951	guaA, GMPS	map00983(Drug metabolism - other enzymes); map00230(Purine metabolism)	COG0518(F:Nucleotide transport and metabolism); COG0519(F:Nucleotide transport and metabolism)	COG0518(Catalyzes the synthesis of GMP from XMP (By similarity)); COG0519(Catalyzes the synthesis of GMP from XMP (By similarity))	sp|Q2UFN0|GUAA_ASPOR(GMP synthase [glutamine-hydrolyzing] OS=Aspergillus oryzae (strain ATCC 42149 / RIB 40) OX=510516 GN=gua1 PE=3 SV=1)	PF00958(GMP_synt_C:GMP synthase C terminal domain); PF00117(GATase:Glutamine amidotransferase class-I); PF02540(NAD_synthase:NAD synthase); PF07722(Peptidase_C26:Peptidase C26); PF03054(tRNA_Me_trans:tRNA methyl transferase)
TRINITY_DN10448_c0_g1	0.0519138	1.61495	-0.833434	-0.833434	3.62	33.3267	0	0	no		yes	up	1	conserved oligomeric Golgi complex subunit 4-like [Strongylocentrotus purpuratus]	GO:0007030(biological_process:Golgi organization); GO:0006890(biological_process:retrograde vesicle-mediated transport, Golgi to ER); GO:0048213(biological_process:Golgi vesicle prefusion complex stabilization); GO:0017119(cellular_component:Golgi transport complex)	K20291	COG4, COD1	0	ENOG410XS60(C:Energy production and conversion); ENOG410XS60(I:Lipid transport and metabolism)	ENOG410XS60(cytochrome b5); ENOG410XS60(cytochrome b5)	sp|O94530|SUA5_SCHPO(Threonylcarbamoyl-AMP synthase OS=Schizosaccharomyces pombe (strain 972 / ATCC 24843) OX=284812 GN=sua5 PE=3 SV=1)	PF08318(COG4:COG4 transport protein)
TRINITY_DN10455_c0_g1	-0.0225235	1.64035	-0.813674	-0.804157	3.61	53.09	0.01	0.02	no		yes	up	1	unnamed protein product [Enterobius vermicularis]	GO:0055059(biological_process:asymmetric neuroblast division); GO:0110039(biological_process:positive regulation of nematode male tail tip morphogenesis); GO:0030155(biological_process:regulation of cell adhesion); GO:0007147(biological_process:female meiosis II); GO:0035556(biological_process:intracellular signal transduction); GO:0005737(cellular_component:cytoplasm); GO:0004674(molecular_funct…	K15015	SLC32A, VGAT	map04727(GABAergic synapse); map04723(Retrograde endocannabinoid signaling); map04721(Synaptic vesicle cycle); map05032(Morphine addiction); map05033(Nicotine addiction)	COG0515(T:Signal transduction mechanisms)	COG0515(Serine Threonine protein kinase)	sp|P47082|AVT1_YEAST(Vacuolar amino acid transporter 1 OS=Saccharomyces cerevisiae (strain ATCC 204508 / S288c) OX=559292 GN=AVT1 PE=1 SV=1)	PF00069(Pkinase:Protein kinase domain); PF07714(PK_Tyr_Ser-Thr:Protein tyrosine and serine/threonine kinase); PF14531(Kinase-like:Kinase-like)
TRINITY_DN1046_c0_g1	-0.00989557	1.63627	-0.813185	-0.813185	1.1433	5.02	0	0	no		yes	up	1	oocyte zinc finger protein XlCOF28-like isoform X1 [Pecten maximus]	GO:0003676(molecular_function:nucleic acid binding)	0	0	0	COG5048(S:Function unknown)	COG5048(Conserved hypothetical, protein)	sp|B0YDH7|MTFA_ASPFC(C2H2 finger domain transcription factor mtfA OS=Neosartorya fumigata (strain CEA10 / CBS 144.89 / FGSC A1163) OX=451804 GN=mtfA PE=4 SV=1)	PF13465(zf-H2C2_2:Zinc-finger double domain); PF00096(zf-C2H2:Zinc finger, C2H2 type)
TRINITY_DN10469_c0_g1	-0.0211192	1.63991	-0.809396	-0.809396	2.7433	28.4067	0	0	no		yes	up	1	0	0	K12273	SEC66	0	COG5538(U:Intracellular trafficking, secretion, and vesicular transport)	COG5538(translocation protein (Sec66))	sp|Q9UUA4|SEC66_SCHPO(Translocation protein sec66 OS=Schizosaccharomyces pombe (strain 972 / ATCC 24843) OX=284812 GN=sec66 PE=1 SV=1)	PF09802(Sec66:Preprotein translocase subunit Sec66)
TRINITY_DN1047_c0_g1	-0.0750442	1.65647	-0.790715	-0.790715	1.5	11.99	0	0	no		yes	up	1	0	0	0	0	0	ENOG4111RRA(S:Function unknown)	ENOG4111RRA(conserved hypothetical protein)	0	PF02656(DUF202:Domain of unknown function (DUF202))
TRINITY_DN10473_c0_g1	-0.269789	1.70299	-0.71993	-0.713268	0.6933	7.8167	0	0.0067	no		yes	up	1	target of rapamycin complex 1 subunit mip1-like [Nilaparvata lugens]	GO:0005737(cellular_component:cytoplasm); GO:0030674(molecular_function:protein binding, bridging); GO:0071230(biological_process:cellular response to amino acid stimulus); GO:0031931(cellular_component:TORC1 complex); GO:0030307(biological_process:positive regulation of cell growth); GO:0031929(biological_process:TOR signaling); GO:0008361(biological_process:regulation of cell size); GO:0009267(…	K07204	RAPTOR	map04136(Autophagy - other); map05206(MicroRNAs in cancer); map04910(Insulin signaling pathway); map05131(Shigellosis); map04213(Longevity regulating pathway - multiple species); map04211(Longevity regulating pathway); map04150(mTOR signaling pathway); map04151(PI3K-Akt signaling pathway); map04152(AMPK signaling pathway); map04140(Autophagy - animal)	ENOG410XQKJ(S:Function unknown)	ENOG410XQKJ(regulatory associated protein of MTOR)	sp|P87141|MIP1_SCHPO(Target of rapamycin complex 1 subunit mip1 OS=Schizosaccharomyces pombe (strain 972 / ATCC 24843) OX=284812 GN=mip1 PE=1 SV=1)	PF14538(Raptor_N:Raptor N-terminal CASPase like domain)
TRINITY_DN10488_c0_g1	0.180184	1.56407	-0.875399	-0.868852	9.0833	102.897	0.01	0.02	no		yes	up	1	tktA [Trichonephila clavipes]	0	K00615	E2.2.1.1, tktA, tktB	map00030(Pentose phosphate pathway)	COG0021(S:Function unknown)	COG0021(WD repeat domain 24)	sp|P34736|TKT_PICST(Transketolase OS=Scheffersomyces stipitis (strain ATCC 58785 / CBS 6054 / NBRC 10063 / NRRL Y-11545) OX=322104 GN=TKT PE=1 SV=2)	PF00456(Transketolase_N:Transketolase, thiamine diphosphate binding domain); PF02779(Transket_pyr:Transketolase, pyrimidine binding domain); PF02780(Transketolase_C:Transketolase, C-terminal domain)
TRINITY_DN10495_c0_g1	-0.282979	1.70538	-0.7112	-0.7112	0.77	12.0267	0	0	no		yes	up	1	0	0	K22831	LOA1	map00564(Glycerophospholipid metabolism); map00561(Glycerolipid metabolism)	COG0204(S:Function unknown)	COG0204(Protein of unknown function (DUF1275))	sp|Q9US27|LOA1_SCHPO(Putative lysophosphatidic acid:oleoyl-CoA acyltransferase OS=Schizosaccharomyces pombe (strain 972 / ATCC 24843) OX=284812 GN=vps66 PE=3 SV=2)	0
TRINITY_DN10496_c0_g1	-0.12853	1.67133	-0.771402	-0.771402	1.2733	10.5	0	0	no		yes	up	1	PREDICTED: O-glycoside alpha-1,2-mannosyltransferase omh1-like [Papilio xuthus]	GO:0016021(cellular_component:integral component of membrane); GO:0016020(cellular_component:membrane); GO:0006486(biological_process:protein glycosylation); GO:0000030(molecular_function:mannosyltransferase activity)	K03854	KTR	0	COG5020(G:Carbohydrate transport and metabolism)	COG5020(glycosyltransferase family 15 protein)	sp|P38131|KTR4_YEAST(Probable mannosyltransferase KTR4 OS=Saccharomyces cerevisiae (strain ATCC 204508 / S288c) OX=559292 GN=KTR4 PE=1 SV=1)	PF01793(Glyco_transf_15:Glycolipid 2-alpha-mannosyltransferase)
TRINITY_DN10497_c0_g1	-0.05607	1.65083	-0.797379	-0.797379	2.33	24.82	0	0	no		yes	up	1	PREDICTED: uncharacterized protein LOC109038203 [Bemisia tabaci]	0	0	0	0	ENOG4111HH1(S:Function unknown)	ENOG4111HH1(Protein of unknown function (DUF1275))	0	PF06912(DUF1275:Protein of unknown function (DUF1275))
TRINITY_DN10500_c0_g1	-0.0623565	1.65272	-0.793918	-0.796445	1.9833	18.4767	0.01	0	no		yes	up	1	PREDICTED: puromycin resistance protein pur8-like, partial [Trachymyrmex septentrionalis]	GO:0022857(molecular_function:transmembrane transporter activity); GO:0016021(cellular_component:integral component of membrane)	0	0	0	ENOG410YCFI(U:Intracellular trafficking, secretion, and vesicular transport); ENOG410XNQK(U:Intracellular trafficking, secretion, and vesicular transport)	ENOG410YCFI(Major Facilitator Superfamily); ENOG410XNQK(Major Facilitator Superfamily)	sp|Q08902|YO378_YEAST(Drug resistance protein YOR378W OS=Saccharomyces cerevisiae (strain ATCC 204508 / S288c) OX=559292 GN=YOR378W PE=1 SV=1)	PF07690(MFS_1:Major Facilitator Superfamily)
TRINITY_DN10501_c0_g1	-0.118699	1.66872	-0.776476	-0.773545	1.3433	11.51	0	0.0033	no		yes	up	1	C-1-tetrahydrofolate synthase, cytoplasmic-like [Phallusia mammillata]	GO:0005737(cellular_component:cytoplasm); GO:0004329(molecular_function:formate-tetrahydrofolate ligase activity); GO:0004477(molecular_function:methenyltetrahydrofolate cyclohydrolase activity); GO:0004488(molecular_function:methylenetetrahydrofolate dehydrogenase (NADP+) activity); GO:0009113(biological_process:purine nucleobase biosynthetic process); GO:0009257(biological_process:10-formyltetr…	K00288	MTHFD	map00670(One carbon pool by folate)	COG0190(H:Coenzyme transport and metabolism)	COG0190(Catalyzes the oxidation of 5,10- methylenetetrahydrofolate to 5,10-methenyltetrahydrofolate and then the hydrolysis of 5,10-methenyltetrahydrofolate to 10- formyltetrahydrofolate (By similarity))	sp|Q8WZJ7|C1TC_SCHPO(C-1-tetrahydrofolate synthase, cytoplasmic OS=Schizosaccharomyces pombe (strain 972 / ATCC 24843) OX=284812 GN=SPBC839.16 PE=3 SV=1)	PF01268(FTHFS:Formate--tetrahydrofolate ligase); PF02882(THF_DHG_CYH_C:Tetrahydrofolate dehydrogenase/cyclohydrolase, NAD(P)-binding domain); PF00763(THF_DHG_CYH:Tetrahydrofolate dehydrogenase/cyclohydrolase, catalytic domain)
TRINITY_DN10502_c0_g1	-0.242507	1.69774	-0.727618	-0.727618	0.84	9.4633	0	0	no		yes	up	1	putative SH3 and multiple ankyrin repeat domains protein 2 isoform X2 [Apostichopus japonicus]	GO:0004842(molecular_function:ubiquitin-protein transferase activity)	K19841	STE50	0	ENOG41109FU(S:Function unknown)	ENOG41109FU(Protein kinase regulator)	sp|P25344|STE50_YEAST(Protein STE50 OS=Saccharomyces cerevisiae (strain ATCC 204508 / S288c) OX=559292 GN=STE50 PE=1 SV=1)	PF07647(SAM_2:SAM domain (Sterile alpha motif)); PF00536(SAM_1:SAM domain (Sterile alpha motif)); PF00788(RA:Ras association (RalGDS/AF-6) domain)
TRINITY_DN10507_c0_g1	-0.0193326	1.63934	-0.810002	-0.810002	3.0433	37.2833	0	0	no		yes	up	1	hypothetical protein CAPTEDRAFT_145404 [Capitella teleta]	GO:0016887(molecular_function:ATPase activity); GO:0016021(cellular_component:integral component of membrane); GO:1990961(biological_process:drug transmembrane export); GO:0005524(molecular_function:ATP binding); GO:0042910(molecular_function:xenobiotic transporter activity)	0	0	0	COG0477(S:Function unknown)	COG0477(-)	sp|Q0CJ61|ATB_ASPTN(Efflux pump atB OS=Aspergillus terreus (strain NIH 2624 / FGSC A1156) OX=341663 GN=atB PE=3 SV=1)	PF07690(MFS_1:Major Facilitator Superfamily); PF00083(Sugar_tr:Sugar (and other) transporter); PF06609(TRI12:Fungal trichothecene efflux pump (TRI12))
TRINITY_DN10509_c0_g2	-0.110928	1.66662	-0.777844	-0.777844	1.2233	8.8467	0	0	no		yes	up	1	unnamed protein product [Dracunculus medinensis]	GO:0043565(molecular_function:sequence-specific DNA binding); GO:0016021(cellular_component:integral component of membrane); GO:0016020(cellular_component:membrane); GO:0005623(cellular_component:cell); GO:0008308(molecular_function:voltage-gated anion channel activity); GO:0006355(biological_process:regulation of transcription, DNA-templated); GO:0051452(biological_process:intracellular pH reduc…	K22193	GPR89, GPHR	0	ENOG410XQ8R(U:Intracellular trafficking, secretion, and vesicular transport)	ENOG410XQ8R(G- protein-coupled receptor)	sp|A2XX57|COLD1_ORYSI(GPCR-type G protein COLD1 OS=Oryza sativa subsp. indica OX=39946 GN=COLD1 PE=3 SV=1)	PF12430(ABA_GPCR:Abscisic acid G-protein coupled receptor); PF12537(GPHR_N:The Golgi pH Regulator (GPHR) Family N-terminal)
TRINITY_DN10509_c0_g3	-0.41827	1.72409	-0.652908	-0.652908	0.18	2.3867	0	0	no		yes	up	1	uncharacterized protein LOC116305301 [Actinia tenebrosa]	GO:0005737(cellular_component:cytoplasm); GO:0044550(biological_process:secondary metabolite biosynthetic process); GO:0016021(cellular_component:integral component of membrane); GO:0043041(biological_process:amino acid activation for nonribosomal peptide biosynthetic process); GO:0016788(molecular_function:hydrolase activity, acting on ester bonds); GO:0003824(molecular_function:catalytic activi…	K22148	SIDC	0	COG1020(Q:Secondary metabolites biosynthesis, transport and catabolism)	COG1020(non-ribosomal peptide synthetase)	sp|Q4WR82|SIDC_ASPFU(Nonribosomal peptide synthetase sidC OS=Neosartorya fumigata (strain ATCC MYA-4609 / Af293 / CBS 101355 / FGSC A1100) OX=330879 GN=NRPS2 PE=2 SV=1)	PF00501(AMP-binding:AMP-binding enzyme)
TRINITY_DN10509_c1_g1	0.769425	1.18119	-0.740456	-1.21016	20.3767	22.31	1.81	0	yes	up	yes	up	2	PREDICTED: DNA replication complex GINS protein PSF2-like [Branchiostoma belcheri]	GO:0000727(biological_process:double-strand break repair via break-induced replication); GO:0005634(cellular_component:nucleus); GO:0000811(cellular_component:GINS complex); GO:0031298(cellular_component:replication fork protection complex); GO:0006260(biological_process:DNA replication); GO:0032508(biological_process:DNA duplex unwinding)	K10733	GINS2, PSF2	0	COG5093(L:Replication, recombination and repair)	COG5093(DNA replication complex GINS protein psf2)	sp|Q4IC11|PSF2_GIBZE(DNA replication complex GINS protein PSF2 OS=Gibberella zeae (strain PH-1 / ATCC MYA-4620 / FGSC 9075 / NRRL 31084) OX=229533 GN=PSF2 PE=3 SV=1)	PF05916(Sld5:GINS complex protein)
TRINITY_DN10509_c1_g2	-0.242975	1.69784	-0.727431	-0.727431	0.8833	10.5533	0	0	no		yes	up	1	Ubiquitin-conjugating enzyme E2 J1 [Hypsibius dujardini]	GO:0016021(cellular_component:integral component of membrane)	K15204	TFC3	0	ENOG4111TK5(K:Transcription)	ENOG4111TK5(transcription initiation factor complex)	sp|Q9Y385|UB2J1_HUMAN(Ubiquitin-conjugating enzyme E2 J1 OS=Homo sapiens OX=9606 GN=UBE2J1 PE=1 SV=2)	PF00179(UQ_con:Ubiquitin-conjugating enzyme)
TRINITY_DN10509_c2_g1	0.254933	1.53023	-0.895994	-0.889164	10.0567	83.7467	0	0.0133	no		yes	up	1	0	0	0	0	0	ENOG411286Q(S:Function unknown)	ENOG411286Q(-)	sp|C5M501|IR222_CANTT(Increased recombination centers protein 22-2 OS=Candida tropicalis (strain ATCC MYA-3404 / T1) OX=294747 GN=IRC22-2 PE=3 SV=1)	PF03896(TRAP_alpha:Translocon-associated protein (TRAP), alpha subunit)
TRINITY_DN10509_c3_g1	-0.356004	1.71679	-0.680396	-0.680396	0.3733	4.64	0	0	no		yes	up	1	E3 ubiquitin-protein ligase SHPRH-like [Octopus vulgaris]	GO:0061630(molecular_function:ubiquitin protein ligase activity); GO:0006334(biological_process:nucleosome assembly); GO:0000786(cellular_component:nucleosome); GO:0006974(biological_process:cellular response to DNA damage stimulus); GO:0042025(cellular_component:host cell nucleus); GO:0046872(molecular_function:metal ion binding); GO:0003677(molecular_function:DNA binding); GO:0000209(biological…	K15710	SHPRH	0	COG0553(L:Replication, recombination and repair)	COG0553(helicase)	sp|Q9UTL9|YIV5_SCHPO(Uncharacterized ATP-dependent helicase C144.05 OS=Schizosaccharomyces pombe (strain 972 / ATCC 24843) OX=284812 GN=SPAC144.05 PE=3 SV=1)	PF00176(SNF2_N:SNF2 family N-terminal domain); PF13920(zf-C3HC4_3:Zinc finger, C3HC4 type (RING finger)); PF13639(zf-RING_2:Ring finger domain); PF13923(zf-C3HC4_2:Zinc finger, C3HC4 type (RING finger)); PF00097(zf-C3HC4:Zinc finger, C3HC4 type (RING finger)); PF12678(zf-rbx1:RING-H2 zinc finger domain); PF13445(zf-RING_UBOX:RING-type zinc-finger); PF14447(Prok-RING_4:Prokaryotic RING finger fami…
TRINITY_DN10511_c0_g1	-0.253501	1.69991	-0.723204	-0.723204	0.4267	2.79	0	0	no		yes	up	1	0	0	0	0	0	0	0	0	0
TRINITY_DN10511_c0_g2	-0.39425	1.72154	-0.663647	-0.663647	0.2567	3.2633	0	0	no		yes	up	1	0	0	0	0	0	ENOG410XNZY(S:Function unknown)	ENOG410XNZY(Symplekin)	0	PF08030(NAD_binding_6:Ferric reductase NAD binding domain); PF01794(Ferric_reduct:Ferric reductase like transmembrane component)
TRINITY_DN10511_c0_g3	-0.412214	1.72348	-0.655632	-0.655632	0.1833	2.1467	0	0	no		yes	up	1	0	0	0	0	0	ENOG41116HP(S:Function unknown); ENOG41117IG(S:Function unknown)	ENOG41116HP(Protein of unknown function (DUF3723)); ENOG41117IG(Protein of unknown function (DUF3723))	0	PF12520(DUF3723:Protein of unknown function (DUF3723))
TRINITY_DN10513_c0_g1	-0.222639	1.69366	-0.73791	-0.733108	1.2767	21.42	0	0.0067	no		yes	up	1	E3 ubiquitin-protein ligase synoviolin A isoform X2 [Apis mellifera]	GO:0000836(cellular_component:Hrd1p ubiquitin ligase complex); GO:0016021(cellular_component:integral component of membrane); GO:0061630(molecular_function:ubiquitin protein ligase activity); GO:0030433(biological_process:ER-associated ubiquitin-dependent protein catabolic process)	K10601;K00750	SYVN1, HRD1;GYG1, GYG2	map04120(Ubiquitin mediated proteolysis); map00500(Starch and sucrose metabolism); map04141(Protein processing in endoplasmic reticulum)	COG5243(O:Posttranslational modification, protein turnover, chaperones); COG5597(O:Posttranslational modification, protein turnover, chaperones)	COG5243(zinc ion binding); COG5597(Glycosyl Transferase)	sp|Q5Z880|HRD1_ORYSJ(ERAD-associated E3 ubiquitin-protein ligase HRD1 OS=Oryza sativa subsp. japonica OX=39947 GN=HRD1 PE=2 SV=1)	PF12678(zf-rbx1:RING-H2 zinc finger domain); PF13639(zf-RING_2:Ring finger domain); PF13445(zf-RING_UBOX:RING-type zinc-finger); PF00097(zf-C3HC4:Zinc finger, C3HC4 type (RING finger)); PF13920(zf-C3HC4_3:Zinc finger, C3HC4 type (RING finger)); PF14634(zf-RING_5:zinc-RING finger domain); PF14447(Prok-RING_4:Prokaryotic RING finger family 4)
TRINITY_DN10515_c0_g1	-0.292645	1.70706	-0.70551	-0.708908	0.62	7.3933	0.0067	0	no		yes	up	1	inositol polyphosphate 5-phosphatase OCRL-1-like [Pocillopora damicornis]	GO:0015812(biological_process:gamma-aminobutyric acid transport); GO:0015870(biological_process:acetylcholine transport); GO:0042578(molecular_function:phosphoric ester hydrolase activity); GO:0004439(molecular_function:phosphatidylinositol-4,5-bisphosphate 5-phosphatase activity); GO:0010940(biological_process:positive regulation of necrotic cell death); GO:0035418(biological_process:protein loc…	0	0	0	COG5411(T:Signal transduction mechanisms)	COG5411(inositol)	sp|O14306|YE8A_SCHPO(Probable inositol polyphosphate 5-phosphatase C9G1.10c OS=Schizosaccharomyces pombe (strain 972 / ATCC 24843) OX=284812 GN=SPAC9G1.10c PE=1 SV=2)	PF03372(Exo_endo_phos:Endonuclease/Exonuclease/phosphatase family)
TRINITY_DN10517_c0_g1	-0.129398	1.67156	-0.771082	-0.771082	1.3767	13.09	0	0	no		yes	up	1	DNA polymerase theta isoform X2 [Nematostella vectensis]	GO:0005737(cellular_component:cytoplasm); GO:0003887(molecular_function:DNA-directed DNA polymerase activity); GO:0006261(biological_process:DNA-dependent DNA replication); GO:0003676(molecular_function:nucleic acid binding); GO:0003677(molecular_function:DNA binding); GO:0005524(molecular_function:ATP binding)	K02349	POLQ	0	COG1204(L:Replication, recombination and repair)	COG1204(helicase)	sp|O75417|DPOLQ_HUMAN(DNA polymerase theta OS=Homo sapiens OX=9606 GN=POLQ PE=1 SV=2)	PF00270(DEAD:DEAD/DEAH box helicase); PF00271(Helicase_C:Helicase conserved C-terminal domain); PF04851(ResIII:Type III restriction enzyme, res subunit)
TRINITY_DN10517_c0_g2	-0.390491	1.72111	-0.665312	-0.665312	0.37	6.2067	0	0	no		yes	up	1	uncharacterized protein LOC111061012 [Nilaparvata lugens]	GO:0008080(molecular_function:N-acetyltransferase activity)	K22842	MRP	map00330(Arginine and proline metabolism)	COG0454(L:Replication, recombination and repair)	COG0454(helicase)	sp|P35208|SPT10_YEAST(Protein SPT10 OS=Saccharomyces cerevisiae (strain ATCC 204508 / S288c) OX=559292 GN=SPT10 PE=1 SV=1)	PF09337(zf-H2C2:H2C2 zinc finger); PF17921(Integrase_H2C2:Integrase zinc binding domain); PF00583(Acetyltransf_1:Acetyltransferase (GNAT) family)
TRINITY_DN10524_c0_g1	-0.307347	1.70953	-0.70109	-0.70109	0.5067	5.9767	0	0	no		yes	up	1	0	0	0	0	0	ENOG410YVRY(S:Function unknown)	ENOG410YVRY(-)	0	0
TRINITY_DN10526_c0_g1	-0.320125	1.71157	-0.695721	-0.695721	0.5567	7.7533	0	0	no		yes	up	1	PREDICTED: polyamine transporter 2-like, partial [Rhagoletis zephyria]	GO:0016021(cellular_component:integral component of membrane); GO:1990961(biological_process:drug transmembrane export); GO:0042910(molecular_function:xenobiotic transporter activity)	K08158	MDR1, FLR1, CAF5	0	ENOG4110Z27(U:Intracellular trafficking, secretion, and vesicular transport); COG0477(U:Intracellular trafficking, secretion, and vesicular transport)	ENOG4110Z27(Major Facilitator Superfamily); COG0477(Major Facilitator Superfamily)	sp|O94528|CAF5_SCHPO(Caffeine resistance protein 5 OS=Schizosaccharomyces pombe (strain 972 / ATCC 24843) OX=284812 GN=caf5 PE=3 SV=1)	PF07690(MFS_1:Major Facilitator Superfamily)
TRINITY_DN10531_c0_g1	-0.193784	1.68734	-0.746775	-0.746775	1.3167	17.4133	0	0	no		yes	up	1	AMP-activated protein kinase alpha [Macrobrachium nipponense]	GO:0005737(cellular_component:cytoplasm); GO:0018105(biological_process:peptidyl-serine phosphorylation); GO:0050709(biological_process:negative regulation of protein secretion); GO:0050714(biological_process:positive regulation of protein secretion); GO:0043025(cellular_component:neuronal cell body); GO:0030424(cellular_component:axon); GO:0004674(molecular_function:protein serine/threonine kina…	K12761	SNF1	0	ENOG410XNQ0(T:Signal transduction mechanisms)	ENOG410XNQ0(CAMK family protein kinase)	sp|P0DP15|SNF1_FUSVI(Sucrose non-fermenting protein kinase 1 OS=Fusarium virguliforme OX=232082 GN=SNF1 PE=3 SV=1)	PF00069(Pkinase:Protein kinase domain); PF07714(PK_Tyr_Ser-Thr:Protein tyrosine and serine/threonine kinase); PF16579(AdenylateSensor:Adenylate sensor of SNF1-like protein kinase); PF08587(UBA_2:Ubiquitin associated domain (UBA)); PF14531(Kinase-like:Kinase-like); PF01163(RIO1:RIO1 family)
TRINITY_DN10562_c0_g1	1.61448	-0.780344	0.0501747	-0.884309	83.43	0.18	6.94	0.04	yes	up	no		2	cytochrome B5-like protein [Manduca sexta]	GO:0046872(molecular_function:metal ion binding); GO:0020037(molecular_function:heme binding)	K23490	CYB5	0	COG5274(S:Function unknown)	COG5274(Lix1 homolog)	sp|C8VJR5|ALNC_EMENI(NADH-cytochrome b5 reductase-like protein alnC OS=Emericella nidulans (strain FGSC A4 / ATCC 38163 / CBS 112.46 / NRRL 194 / M139) OX=227321 GN=alnC PE=2 SV=1)	PF00173(Cyt-b5:Cytochrome b5-like Heme/Steroid binding domain)
TRINITY_DN1057_c0_g1	0.184882	1.56203	-0.875231	-0.871686	7.6633	73.06	0	0.0067	no		yes	up	1	PREDICTED: pyridoxal 5'-phosphate synthase subunit SNZERR-like [Amphimedon queenslandica]	GO:0036381(molecular_function:pyridoxal 5'-phosphate synthase (glutamine hydrolysing) activity); GO:0016843(molecular_function:amine-lyase activity); GO:0006520(biological_process:cellular amino acid metabolic process); GO:0003824(molecular_function:catalytic activity); GO:0042823(biological_process:pyridoxal phosphate biosynthetic process); GO:0008615(biological_process:pyridoxine biosynthetic p…	K06215	pdxS, pdx1	map00750(Vitamin B6 metabolism)	COG0214(H:Coenzyme transport and metabolism)	COG0214(Involved in the production of pyridoxal phosphate, probably by incorporating ammonia into the pyridine ring (By similarity))	sp|O59905|PDX1_CERNC(Pyridoxal 5'-phosphate synthase subunit PDX1 OS=Cercospora nicotianae OX=29003 GN=PDX1 PE=1 SV=1)	PF01680(SOR_SNZ:SOR/SNZ family); PF05690(ThiG:Thiazole biosynthesis protein ThiG); PF00218(IGPS:Indole-3-glycerol phosphate synthase)
TRINITY_DN10571_c0_g1	-0.135754	1.67322	-0.768733	-0.768733	0.9	5.6733	0	0	no		yes	up	1	0	0	0	0	0	0	0	0	PF01636(APH:Phosphotransferase enzyme family)
TRINITY_DN10573_c0_g1	-0.206318	1.69014	-0.741911	-0.741911	0.4433	2.32	0	0	no		yes	up	1	hypothetical protein FF38_11355 [Lucilia cuprina]	GO:0004674(molecular_function:protein serine/threonine kinase activity); GO:0005524(molecular_function:ATP binding); GO:0004672(molecular_function:protein kinase activity)	0	0	0	ENOG410XRBH(T:Signal transduction mechanisms)	ENOG410XRBH(SRSF protein kinase)	sp|Q03656|SKY1_YEAST(Serine/threonine-protein kinase SKY1 OS=Saccharomyces cerevisiae (strain ATCC 204508 / S288c) OX=559292 GN=SKY1 PE=1 SV=1)	PF00069(Pkinase:Protein kinase domain)
TRINITY_DN10577_c0_g1	0.103354	1.59563	-0.849493	-0.849493	4.1367	35.0833	0	0	no		yes	up	1	0	0	0	0	0	0	0	0	0
TRINITY_DN10579_c0_g1	-0.35698	1.71693	-0.679973	-0.679973	0.6233	16.94	0	0	no		yes	up	1	0	0	0	0	0	ENOG4111GNY(S:Function unknown)	ENOG4111GNY(PQ loop repeat protein)	sp|O14166|YDX3_SCHPO(Uncharacterized protein C4C5.03 OS=Schizosaccharomyces pombe (strain 972 / ATCC 24843) OX=284812 GN=SPAC4C5.03 PE=4 SV=1)	PF04193(PQ-loop:PQ loop repeat)
TRINITY_DN10582_c0_g1	0.127499	1.58606	-0.860651	-0.852905	8.6	139.797	0.0067	0.0167	no		yes	up	1	0	0	0	0	0	0	0	0	0
TRINITY_DN10586_c0_g1	-0.31844	1.7113	-0.696432	-0.696432	0.29	2.1467	0	0	no		yes	up	1	PREDICTED: alkaline phosphatase, placental-like [Plutella xylostella]	GO:0016021(cellular_component:integral component of membrane); GO:0016791(molecular_function:phosphatase activity); GO:0004035(molecular_function:alkaline phosphatase activity)	0	0	0	COG1785(P:Inorganic ion transport and metabolism)	COG1785(alkaline phosphatase)	sp|Q02QC9|PPBH_PSEAB(Alkaline phosphatase H OS=Pseudomonas aeruginosa (strain UCBPP-PA14) OX=208963 GN=phoA PE=1 SV=1)	PF00245(Alk_phosphatase:Alkaline phosphatase); PF00884(Sulfatase:Sulfatase); PF01663(Phosphodiest:Type I phosphodiesterase / nucleotide pyrophosphatase)
TRINITY_DN10588_c0_g1	-0.301406	1.70855	-0.70357	-0.70357	0.78	13.0433	0	0	no		yes	up	1	multidrug resistance-associated protein 1 isoform X8 [Trichogramma pretiosum]	GO:0042626(molecular_function:ATPase activity, coupled to transmembrane movement of substances); GO:0016887(molecular_function:ATPase activity); GO:0008514(molecular_function:organic anion transmembrane transporter activity); GO:0016021(cellular_component:integral component of membrane); GO:0005887(cellular_component:integral component of plasma membrane); GO:0005524(molecular_function:ATP bindin…	0	0	0	COG1132(T:Signal transduction mechanisms)	COG1132(SRSF protein kinase)	sp|G4N2B5|ABC7_MAGO7(ABC transporter 7 OS=Magnaporthe oryzae (strain 70-15 / ATCC MYA-4617 / FGSC 8958) OX=242507 GN=ABC7 PE=3 SV=1)	PF00664(ABC_membrane:ABC transporter transmembrane region); PF00005(ABC_tran:ABC transporter); PF02463(SMC_N:RecF/RecN/SMC N terminal domain); PF13476(AAA_23:AAA domain)
TRINITY_DN1061_c0_g1	0.0373612	1.62016	-0.827736	-0.829784	3.73	40.18	0.0067	0	no		yes	up	1	EOG090X0L97 [Scapholeberis mucronata]	GO:0005737(cellular_component:cytoplasm); GO:0016272(cellular_component:prefoldin complex); GO:0044183(molecular_function:protein binding involved in protein folding); GO:0006457(biological_process:protein folding); GO:0051082(molecular_function:unfolded protein binding)	K09549	PFDN2	0	ENOG4111S6I(O:Posttranslational modification, protein turnover, chaperones)	ENOG4111S6I(prefoldin subunit 2)	sp|Q9UTC9|PFD2_SCHPO(Probable prefoldin subunit 2 OS=Schizosaccharomyces pombe (strain 972 / ATCC 24843) OX=284812 GN=SPAC227.10 PE=3 SV=1)	PF01920(Prefoldin_2:Prefoldin subunit)
TRINITY_DN10619_c0_g1	-0.375227	1.71929	-0.672031	-0.672031	0.37	5.5833	0	0	no		yes	up	1	0	0	K15918	GLYK	map00630(Glyoxylate and dicarboxylate metabolism); map00561(Glycerolipid metabolism); map00260(Glycine, serine and threonine metabolism)	COG4240(G:Carbohydrate transport and metabolism)	COG4240(D-glycerate 3-kinase)	sp|Q944I4|GLYK_ARATH(D-glycerate 3-kinase, chloroplastic OS=Arabidopsis thaliana OX=3702 GN=GLYK PE=1 SV=2)	PF15463(ECM11:Extracellular mutant protein 11); PF00448(SRP54:SRP54-type protein, GTPase domain); PF07693(KAP_NTPase:KAP family P-loop domain); PF03308(MeaB:Methylmalonyl Co-A mutase-associated GTPase MeaB); PF13191(AAA_16:AAA ATPase domain); PF06414(Zeta_toxin:Zeta toxin); PF02492(cobW:CobW/HypB/UreG, nucleotide-binding domain); PF13604(AAA_30:AAA domain); PF02223(Thymidylate_kin:Thymidylate kin…
TRINITY_DN10619_c0_g2	-0.214501	1.69192	-0.738711	-0.738711	0.98	11.23	0	0	no		yes	up	1	hypothetical protein BOX15_Mlig018281g1 [Macrostomum lignano]	GO:0016021(cellular_component:integral component of membrane); GO:0016020(cellular_component:membrane); GO:0015693(biological_process:magnesium ion transport); GO:0015095(molecular_function:magnesium ion transmembrane transporter activity)	K22733	NIPA, SLC57A2S	0	ENOG411173A(S:Function unknown)	ENOG411173A(DUF803 domain-containing protein)	sp|Q8RWF4|NIPA8_ARATH(Probable magnesium transporter NIPA8 OS=Arabidopsis thaliana OX=3702 GN=At3g26670 PE=2 SV=1)	PF05653(Mg_trans_NIPA:Magnesium transporter NIPA); PF00892(EamA:EamA-like transporter family); PF16913(PUNUT:Purine nucleobase transmembrane transport)
TRINITY_DN10626_c0_g1	0.119841	1.58913	-0.851851	-0.857119	6.4633	77.0167	0.0167	0	no		yes	up	1	PREDICTED: formyltetrahydrofolate deformylase-like [Hyalella azteca]	GO:0009113(biological_process:purine nucleobase biosynthetic process); GO:0008864(molecular_function:formyltetrahydrofolate deformylase activity); GO:0004641(molecular_function:phosphoribosylformylglycinamidine cyclo-ligase activity); GO:0004644(molecular_function:phosphoribosylglycinamide formyltransferase activity); GO:0016742(molecular_function:hydroxymethyl-, formyl- and related transferase a…	K01433	purU	map00630(Glyoxylate and dicarboxylate metabolism); map00670(One carbon pool by folate)	COG0788(F:Nucleotide transport and metabolism)	COG0788(formyltetrahydrofolate deformylase)	sp|Q46339|PURU_CORS1(Formyltetrahydrofolate deformylase OS=Corynebacterium sp. (strain P-1) OX=69006 GN=purU PE=3 SV=1)	PF00551(Formyl_trans_N:Formyl transferase); PF01842(ACT:ACT domain); PF13740(ACT_6:ACT domain)
TRINITY_DN1063_c0_g1	-0.315774	1.71085	-0.706762	-0.688312	0.9467	23.3467	0	0.0267	no		yes	up	1	0	0	0	0	0	0	0	0	0
TRINITY_DN1063_c0_g2	-0.170928	1.68199	-0.751117	-0.759945	1.74	29.0667	0.0167	0	no		yes	up	1	0	0	0	0	0	ENOG4111S0Y(S:Function unknown)	ENOG4111S0Y(Conserved hypothetical, protein)	0	PF14618(DUF4452:Domain of unknown function (DUF4452))
TRINITY_DN10630_c0_g1	-0.156044	1.67837	-0.761161	-0.761161	1.2167	11.8533	0	0	no		yes	up	1	PREDICTED: COP9 signalosome complex subunit 4-like [Priapulus caudatus]	GO:0005737(cellular_component:cytoplasm); GO:0006508(biological_process:proteolysis); GO:0005829(cellular_component:cytosol); GO:0008180(cellular_component:COP9 signalosome)	K12178	COPS4, CSN4	0	ENOG410XPDE(O:Posttranslational modification, protein turnover, chaperones)	ENOG410XPDE(serine-type endopeptidase inhibitor activity)	sp|Q7S0P8|CSN4_NEUCR(COP9 signalosome complex subunit 4 OS=Neurospora crassa (strain ATCC 24698 / 74-OR23-1A / CBS 708.71 / DSM 1257 / FGSC 987) OX=367110 GN=csn-4 PE=1 SV=1)	PF01399(PCI:PCI domain)
TRINITY_DN10635_c0_g1	-0.294206	1.70733	-0.706563	-0.706563	0.47	4.2033	0	0	no		yes	up	1	gamma-tubulin complex component 5-like [Dendronephthya gigantea]	GO:0005737(cellular_component:cytoplasm); GO:0007020(biological_process:microtubule nucleation); GO:0000922(cellular_component:spindle pole); GO:0043015(molecular_function:gamma-tubulin binding); GO:0005815(cellular_component:microtubule organizing center); GO:0005874(cellular_component:microtubule)	K16572	TUBGCP5, GCP5	0	ENOG410ZYW9(S:Function unknown)	ENOG410ZYW9(Tubulin, gamma complex associated protein 5)	sp|Q96RT8|GCP5_HUMAN(Gamma-tubulin complex component 5 OS=Homo sapiens OX=9606 GN=TUBGCP5 PE=1 SV=1)	PF17681(GCP_N_terminal:Gamma tubulin complex component N-terminal); PF04130(GCP_C_terminal:Gamma tubulin complex component C-terminal); PF14609(GCP5-Mod21:gamma-Tubulin ring complex non-core subunit mod21)
TRINITY_DN10636_c0_g1	0.0384287	1.61978	-0.829105	-0.829105	2.7033	19.9033	0	0	no		yes	up	1	uncharacterized protein LOC105695995 isoform X2 [Orussus abietinus]	GO:0016829(molecular_function:lyase activity); GO:0006520(biological_process:cellular amino acid metabolic process)	K01620	ltaE	map00260(Glycine, serine and threonine metabolism)	COG2008(S:Function unknown)	COG2008(DUF803 domain-containing protein)	sp|D7PHZ0|VRTJ_PENAE(Aldolase vrtJ OS=Penicillium aethiopicum OX=36650 GN=vrtJ PE=1 SV=1)	PF01212(Beta_elim_lyase:Beta-eliminating lyase); PF00155(Aminotran_1_2:Aminotransferase class I and II); PF01053(Cys_Met_Meta_PP:Cys/Met metabolism PLP-dependent enzyme)
TRINITY_DN1064_c0_g1	-0.214538	1.69193	-0.738696	-0.738696	0.88	8.34	0	0	no		yes	up	1	probable asparagine--tRNA ligase, mitochondrial [Anneissia japonica]	GO:0006421(biological_process:asparaginyl-tRNA aminoacylation); GO:0003676(molecular_function:nucleic acid binding); GO:0005524(molecular_function:ATP binding); GO:0004816(molecular_function:asparagine-tRNA ligase activity)	K01893	NARS, asnS	map00970(Aminoacyl-tRNA biosynthesis)	COG0017(O:Posttranslational modification, protein turnover, chaperones)	COG0017(matrix metallopeptidase)	sp|Q6ANL4|SYN_DESPS(Asparagine--tRNA ligase OS=Desulfotalea psychrophila (strain LSv54 / DSM 12343) OX=177439 GN=asnS PE=3 SV=1)	PF00152(tRNA-synt_2:tRNA synthetases class II (D, K and N)); PF01336(tRNA_anti-codon:OB-fold nucleic acid binding domain)
TRINITY_DN10641_c0_g1	-0.139264	1.67413	-0.767432	-0.767432	1.37	13.24	0	0	no		yes	up	1	LOW QUALITY PROTEIN: plasma membrane calcium-transporting ATPase 4-like [Penaeus vannamei]	GO:0005388(molecular_function:calcium-transporting ATPase activity); GO:0016021(cellular_component:integral component of membrane); GO:0005524(molecular_function:ATP binding)	K01537	ATP2C	0	ENOG410XNNC(S:Function unknown)	ENOG410XNNC(-)	sp|Q9HDW7|ATC2_SCHPO(Calcium-transporting ATPase 2 OS=Schizosaccharomyces pombe (strain 972 / ATCC 24843) OX=284812 GN=pmc1 PE=3 SV=1)	PF00689(Cation_ATPase_C:Cation transporting ATPase, C-terminus); PF00122(E1-E2_ATPase:E1-E2 ATPase); PF13246(Cation_ATPase:Cation transport ATPase (P-type)); PF00702(Hydrolase:haloacid dehalogenase-like hydrolase); PF00690(Cation_ATPase_N:Cation transporter/ATPase, N-terminus); PF08282(Hydrolase_3:haloacid dehalogenase-like hydrolase)
TRINITY_DN10644_c0_g1	-0.217897	1.69265	-0.737377	-0.737377	1.2533	19.4333	0	0	no		yes	up	1	0	0	0	0	0	ENOG410YF5I(S:Function unknown); ENOG410YIH4(S:Function unknown)	ENOG410YF5I(-); ENOG410YIH4(-)	0	PF01753(zf-MYND:MYND finger)
TRINITY_DN10649_c0_g1	-0.182884	1.68483	-0.750971	-0.750971	1.2033	13.1167	0	0	no		yes	up	1	PREDICTED: actin-related protein 8-like [Saccoglossus kowalevskii]	GO:0006310(biological_process:DNA recombination); GO:0006302(biological_process:double-strand break repair); GO:0006338(biological_process:chromatin remodeling); GO:0006281(biological_process:DNA repair); GO:0043044(biological_process:ATP-dependent chromatin remodeling); GO:0031011(cellular_component:Ino80 complex); GO:0006355(biological_process:regulation of transcription, DNA-templated); GO:000…	K11673	ACTR8, ARP8, INO80N	0	COG5277(A:RNA processing and modification)	COG5277(mRNA processing)	sp|Q9US07|ARP8_SCHPO(Probable actin-related protein 8 OS=Schizosaccharomyces pombe (strain 972 / ATCC 24843) OX=284812 GN=SPAC664.02c PE=1 SV=2)	PF00022(Actin:Actin); PF14450(FtsA:Cell division protein FtsA)
TRINITY_DN10657_c0_g1	-0.1763	1.68328	-0.753489	-0.753489	1.4333	19.7633	0	0	no		yes	up	1	solute carrier family 35 member F5 isoform X1 [Crassostrea gigas]	GO:0016021(cellular_component:integral component of membrane)	K15289	SLC35F5	0	COG0697(S:Function unknown)	COG0697(DUF803 domain-containing protein)	sp|Q03730|YMB8_YEAST(Uncharacterized vacuolar membrane protein YML018C OS=Saccharomyces cerevisiae (strain ATCC 204508 / S288c) OX=559292 GN=YML018C PE=1 SV=1)	PF00892(EamA:EamA-like transporter family); PF13127(DUF3955:Protein of unknown function (DUF3955)); PF16913(PUNUT:Purine nucleobase transmembrane transport); PF08449(UAA:UAA transporter family); PF06027(SLC35F:Solute carrier family 35)
TRINITY_DN10663_c0_g1	-0.0771951	1.6571	-0.789954	-0.789954	1.7433	15.3067	0	0	no		yes	up	1	SWR1-complex protein 5-like [Nilaparvata lugens]	0	K11215	STE12	0	COG5048(S:Function unknown)	COG5048(-)	sp|O74252|STE12_EMENI(Transcription factor steA OS=Emericella nidulans (strain FGSC A4 / ATCC 38163 / CBS 112.46 / NRRL 194 / M139) OX=227321 GN=steA PE=2 SV=1)	PF07572(BCNT:Bucentaur or craniofacial development)
TRINITY_DN10665_c0_g1	-0.0218669	1.64015	-0.809143	-0.809143	1.8433	12.9133	0	0	no		yes	up	1	PREDICTED: putative glutamine amidotransferase slr0199 [Hyalella azteca]	0	K18802	DUG3	0	COG0121(S:Function unknown)	COG0121(Glutamine amidotransferase)	sp|P53871|DUG3_YEAST(Probable glutamine amidotransferase DUG3 OS=Saccharomyces cerevisiae (strain ATCC 204508 / S288c) OX=559292 GN=DUG3 PE=1 SV=1)	PF13230(GATase_4:Glutamine amidotransferases class-II); PF13522(GATase_6:Glutamine amidotransferase domain)
TRINITY_DN10665_c0_g3	-0.214452	1.69191	-0.73873	-0.73873	0.6467	4.6767	0	0	no		yes	up	1	hypothetical protein CAPTEDRAFT_176070 [Capitella teleta]	GO:0016787(molecular_function:hydrolase activity)	cmt;K01469	;OPLAH, OXP1, oplAH	map00480(Glutathione metabolism)	COG0145(S:Function unknown)	COG0145(Glutamine amidotransferase)	sp|Q10094|YAOF_SCHPO(Uncharacterized protein C11D3.15 OS=Schizosaccharomyces pombe (strain 972 / ATCC 24843) OX=284812 GN=SPAC11D3.15 PE=3 SV=1)	PF02538(Hydantoinase_B:Hydantoinase B/oxoprolinase); PF01968(Hydantoinase_A:Hydantoinase/oxoprolinase); PF05378(Hydant_A_N:Hydantoinase/oxoprolinase N-terminal region)
TRINITY_DN10669_c0_g1	-0.146248	1.67591	-0.764831	-0.764831	1.5867	19.6933	0	0	no		yes	up	1	uncharacterized protein LOC111061868 [Nilaparvata lugens]	0	0	0	0	ENOG4111JZW(S:Function unknown)	ENOG4111JZW(tpr domain protein)	0	PF13424(TPR_12:Tetratricopeptide repeat); PF07719(TPR_2:Tetratricopeptide repeat)
TRINITY_DN10673_c0_g2	-0.474285	1.72867	-0.62464	-0.629744	0.1367	2.7933	0.0067	0	no		yes	up	1	fanconi-associated nuclease 1-like [Asterias rubens]	GO:0008409(molecular_function:5'-3' exonuclease activity); GO:0004528(molecular_function:phosphodiesterase I activity); GO:0005634(cellular_component:nucleus); GO:0017108(molecular_function:5'-flap endonuclease activity); GO:0036297(biological_process:interstrand cross-link repair); GO:0003676(molecular_function:nucleic acid binding); GO:0046872(molecular_function:metal ion binding); GO:0070336(m…	K15363	FAN1, MTMR15	map03460(Fanconi anemia pathway)	ENOG410XRN3(F:Nucleotide transport and metabolism)	ENOG410XRN3(formyltetrahydrofolate deformylase)	sp|Q9Y804|FAN1_SCHPO(Fanconi-associated nuclease 1 homolog OS=Schizosaccharomyces pombe (strain 972 / ATCC 24843) OX=284812 GN=SPBC146.06c PE=1 SV=1)	PF08774(VRR_NUC:VRR-NUC domain)
TRINITY_DN10674_c0_g1	-0.278358	1.70455	-0.713097	-0.713097	0.6167	6.4067	0	0	no		yes	up	1	phospholipid metabolism enzyme, partial [Lasius niger]	GO:0016021(cellular_component:integral component of membrane)	0	0	0	ENOG410XRBD(S:Function unknown)	ENOG410XRBD(Phospholipid metabolism enzyme regulator)	sp|P53950|VAC7_YEAST(Vacuolar segregation protein 7 OS=Saccharomyces cerevisiae (strain ATCC 204508 / S288c) OX=559292 GN=VAC7 PE=1 SV=1)	PF12751(Vac7:Vacuolar segregation subunit 7)
TRINITY_DN10674_c0_g2	0.111849	1.5923	-0.852075	-0.852075	1.4867	5.1567	0	0	no		yes	up	1	0	0	0	0	0	ENOG410ZEPC(S:Function unknown)	ENOG410ZEPC(Phospholipid metabolism enzyme regulator)	sp|Q1MTM9|YFN1_SCHPO(Uncharacterized transcriptional regulatory protein C1327.01c OS=Schizosaccharomyces pombe (strain 972 / ATCC 24843) OX=284812 GN=SPAC1327.01c PE=1 SV=2)	PF04082(Fungal_trans:Fungal specific transcription factor domain); PF00172(Zn_clus:Fungal Zn(2)-Cys(6) binuclear cluster domain)
TRINITY_DN10674_c1_g1	-0.224731	1.6941	-0.734684	-0.734684	0.7167	6.3533	0	0	no		yes	up	1	high affinity copper uptake protein 1-like [Asterias rubens]	GO:0016818(molecular_function:hydrolase activity, acting on acid anhydrides, in phosphorus-containing anhydrides); GO:0015938(biological_process:coenzyme A catabolic process); GO:0016021(cellular_component:integral component of membrane); GO:0000287(molecular_function:magnesium ion binding); GO:0030145(molecular_function:manganese ion binding); GO:0003986(molecular_function:acetyl-CoA hydrolase a…	0	0	0	COG0494(S:Function unknown)	COG0494(Fungal specific transcription factor domain)	sp|P38865|CTR2_YEAST(Copper transport protein CTR2 OS=Saccharomyces cerevisiae (strain ATCC 204508 / S288c) OX=559292 GN=CTR2 PE=1 SV=1)	PF04145(Ctr:Ctr copper transporter family)
TRINITY_DN1068_c0_g1	-0.180881	1.68436	-0.751738	-0.751738	1.1333	12.6433	0	0	no		yes	up	1	sorting nexin-14-like [Actinia tenebrosa]	0	K17656	MSS51	0	ENOG410Y64D(S:Function unknown); ENOG4111FB2(S:Function unknown)	ENOG410Y64D(MRNA processing protein); ENOG4111FB2(PXA domain protein)	0	PF02194(PXA:PXA domain)
TRINITY_DN10681_c0_g1	-0.0961433	1.66252	-0.785093	-0.781285	2.8733	54.2	0	0.0067	no		yes	up	1	0	0	K13507	GAT	map00564(Glycerophospholipid metabolism); map00561(Glycerolipid metabolism)	COG0204(F:Nucleotide transport and metabolism)	COG0204(formyltetrahydrofolate deformylase)	sp|Q9P7P0|YOL4_SCHPO(Uncharacterized acyltransferase C1718.04 OS=Schizosaccharomyces pombe (strain 972 / ATCC 24843) OX=284812 GN=SPBC1718.04 PE=1 SV=1)	PF01553(Acyltransferase:Acyltransferase)
TRINITY_DN10683_c0_g1	-0.151944	1.67735	-0.762701	-0.762701	1	7.6	0	0	no		yes	up	1	multidrug resistance-associated protein 7 isoform X2 [Pseudomyrmex gracilis]	GO:0042626(molecular_function:ATPase activity, coupled to transmembrane movement of substances); GO:0016021(cellular_component:integral component of membrane); GO:0016887(molecular_function:ATPase activity); GO:0005524(molecular_function:ATP binding)	0	0	0	ENOG410ZKYT(S:Function unknown)	ENOG410ZKYT(Class III chitinase)	sp|Q8J2Q1|FUM19_GIBM7(ABC transporter FUM19 OS=Gibberella moniliformis (strain M3125 / FGSC 7600) OX=334819 GN=FUM19 PE=2 SV=1)	PF00005(ABC_tran:ABC transporter); PF00664(ABC_membrane:ABC transporter transmembrane region)
TRINITY_DN1069_c0_g1	0.0154615	1.62774	-0.831278	-0.81192	3.9567	48.49	0	0.0333	no		yes	up	1	0	0	0	0	0	ENOG4111GDE(S:Function unknown); ENOG410XRB3(S:Function unknown)	ENOG4111GDE(-); ENOG410XRB3(Protein kinase, AMP-activated, beta)	0	0
TRINITY_DN10693_c0_g1	-0.15048	1.67698	-0.763249	-0.763249	1.58	19.8067	0	0	no		yes	up	1	nuclear pore complex protein Nup205 isoform X1 [Nematostella vectensis]	GO:0005643(cellular_component:nuclear pore); GO:0017056(molecular_function:structural constituent of nuclear pore); GO:0044611(cellular_component:nuclear pore inner ring); GO:0006999(biological_process:nuclear pore organization)	K14310	NUP205, NUP192	map03013(RNA transport)	ENOG410XSBR(S:Function unknown)	ENOG410XSBR(-)	sp|G0S4T0|NU192_CHATD(Nucleoporin NUP192 OS=Chaetomium thermophilum (strain DSM 1495 / CBS 144.50 / IMI 039719) OX=759272 GN=NUP192 PE=1 SV=1)	PF11894(Nup192:Nuclear pore complex scaffold, nucleoporins 186/192/205)
TRINITY_DN10697_c0_g1	-0.148406	1.67646	-0.765347	-0.762702	1.4667	15.7267	0	0.0033	no		yes	up	1	uridine 5'-monophosphate synthase-like [Actinia tenebrosa]	GO:0006222(biological_process:UMP biosynthetic process); GO:0019856(biological_process:pyrimidine nucleobase biosynthetic process); GO:0006207(biological_process:'de novo' pyrimidine nucleobase biosynthetic process); GO:0004588(molecular_function:orotate phosphoribosyltransferase activity); GO:0009116(biological_process:nucleoside metabolic process); GO:0044205(biological_process:'de novo' UMP bi…	K13421	UMPS	map00240(Pyrimidine metabolism); map00983(Drug metabolism - other enzymes)	ENOG4111WXW(U:Intracellular trafficking, secretion, and vesicular transport); COG0284(U:Intracellular trafficking, secretion, and vesicular transport)	ENOG4111WXW(gap junction hemi-channel activity); COG0284(gap junction hemi-channel activity)	sp|P21594|PYRF_HYPJE(Orotidine 5'-phosphate decarboxylase OS=Hypocrea jecorina OX=51453 GN=ura3 PE=3 SV=1)	PF00215(OMPdecase:Orotidine 5'-phosphate decarboxylase / HUMPS family)
TRINITY_DN107_c0_g1	0.215456	1.54849	-0.881973	-0.881973	8.18	71.6867	0	0	no		yes	up	1	0	0	0	0	0	ENOG41102WH(S:Function unknown)	ENOG41102WH(Conserved hypothetical, protein)	0	PF00651(BTB:BTB/POZ domain)
TRINITY_DN10700_c0_g1	0.0708362	1.60801	-0.839426	-0.839426	6.1867	95.2467	0	0	no		yes	up	1	protein PBDC1 [Thrips palmi]	0	0	0	0	ENOG4111SHF(S:Function unknown)	ENOG4111SHF(chromosome X open reading frame 26)	sp|O59727|YHX7_SCHPO(Protein PBDC1 homolog OS=Schizosaccharomyces pombe (strain 972 / ATCC 24843) OX=284812 GN=SPBC3E7.07c PE=3 SV=1)	PF04669(Polysacc_synt_4:Polysaccharide biosynthesis)
TRINITY_DN1072_c0_g1	0.789813	1.02962	-1.48457	-0.334857	19.2067	14.0233	3.93	6.15	yes	up	no		2	0	0	0	0	0	0	0	0	0
TRINITY_DN1073_c0_g1	-0.193767	1.68733	-0.746782	-0.746782	0.9533	9.14	0	0	no		yes	up	1	Glycoside hydrolase/deacetylase, beta/alpha-barrel,NodB homology domain,Rickettsial palindromic [Cinara cedri]	GO:0045493(biological_process:xylan catabolic process); GO:0016810(molecular_function:hydrolase activity, acting on carbon-nitrogen (but not peptide) bonds); GO:0008658(molecular_function:penicillin binding); GO:0005975(biological_process:carbohydrate metabolic process)	0	0	0	COG0726(H:Coenzyme transport and metabolism)	COG0726(Catalyzes, together with MoaC, the conversion of 5'-GTP to cyclic pyranopterin monophosphate (cPMP or molybdopterin precursor Z) (By similarity))	sp|Q04729|YFUM2_GEOSE(Uncharacterized 30.6 kDa protein in fumA 3'region OS=Geobacillus stearothermophilus OX=1422 PE=3 SV=1)	PF01522(Polysacc_deac_1:Polysaccharide deacetylase); PF04748(Polysacc_deac_2:Divergent polysaccharide deacetylase)
TRINITY_DN10734_c0_g2	-0.22933	1.69506	-0.732865	-0.732865	0.2367	1.0533	0	0	no		yes	up	1	PREDICTED: LOW QUALITY PROTEIN: probable beta-glucosidase L, partial [Rhagoletis zephyria]	GO:0005975(biological_process:carbohydrate metabolic process); GO:0004553(molecular_function:hydrolase activity, hydrolyzing O-glycosyl compounds)	K05349	bglX	map00500(Starch and sucrose metabolism)	COG1472(S:Function unknown)	COG1472(Integrase core domain protein)	sp|G4N7Z0|CEL3B_MAGO7(Beta-glucosidase cel3A OS=Magnaporthe oryzae (strain 70-15 / ATCC MYA-4617 / FGSC 8958) OX=242507 GN=cel3B PE=1 SV=1)	PF01915(Glyco_hydro_3_C:Glycosyl hydrolase family 3 C-terminal domain); PF00933(Glyco_hydro_3:Glycosyl hydrolase family 3 N terminal domain); PF14310(Fn3-like:Fibronectin type III-like domain)
TRINITY_DN10739_c0_g1	0.105221	1.5949	-0.847093	-0.853028	4.8633	45.72	0.0167	0	no		yes	up	1	lactamase-like protein nscB [Nilaparvata lugens]	GO:0005759(cellular_component:mitochondrial matrix); GO:0003727(molecular_function:single-stranded RNA binding); GO:0004521(molecular_function:endoribonuclease activity)	K16639	LACTB2	0	COG0491(S:Function unknown)	COG0491(Triacylglycerol Lipase)	sp|Q9VLS9|LACB2_DROME(Beta-lactamase-like protein 2 homolog OS=Drosophila melanogaster OX=7227 GN=CG12375 PE=2 SV=1)	PF00753(Lactamase_B:Metallo-beta-lactamase superfamily); PF17778(BLACT_WH:Beta-lactamase associated winged helix domain); PF12706(Lactamase_B_2:Beta-lactamase superfamily domain)
TRINITY_DN10750_c0_g1	-0.340299	1.7146	-0.68715	-0.68715	0.4267	5.24	0	0	no		yes	up	1	anaphase-promoting complex subunit 1 [Exaiptasia pallida]	GO:0005680(cellular_component:anaphase-promoting complex)	K03348;cmt	APC1;	map04110(Cell cycle); map04914(Progesterone-mediated oocyte maturation); map04114(Oocyte meiosis); map05166(HTLV-I infection); map04120(Ubiquitin mediated proteolysis)	ENOG410XQ83(O:Posttranslational modification, protein turnover, chaperones)	ENOG410XQ83(Anaphase promoting complex subunit 1)	sp|P24686|BIME_EMENI(Negative regulator of mitosis OS=Emericella nidulans (strain FGSC A4 / ATCC 38163 / CBS 112.46 / NRRL 194 / M139) OX=227321 GN=bimE PE=2 SV=2)	0
TRINITY_DN10751_c0_g2	-0.0335425	1.64387	-0.805163	-0.805163	2.3067	22.5567	0	0	no		yes	up	1	CiGRP1 cold-inducible RNA-binding protein [Phallusia mammillata]	GO:0005634(cellular_component:nucleus); GO:0051252(biological_process:regulation of RNA metabolic process); GO:1990904(cellular_component:ribonucleoprotein complex); GO:0003723(molecular_function:RNA binding); GO:0048026(biological_process:positive regulation of mRNA splicing, via spliceosome); GO:0006397(biological_process:mRNA processing); GO:0005829(cellular_component:cytosol); GO:0005681(cell…	0	0	0	COG0724(S:Function unknown)	COG0724(Transcription factor)	sp|Q9SVM8|RBG2_ARATH(Glycine-rich RNA-binding protein 2, mitochondrial OS=Arabidopsis thaliana OX=3702 GN=RBG2 PE=1 SV=1)	PF00076(RRM_1:RNA recognition motif. (a.k.a. RRM, RBD, or RNP domain)); PF16367(RRM_7:RNA recognition motif)
TRINITY_DN10754_c0_g1	-0.117485	1.66839	-0.775454	-0.775454	1.67	17.31	0	0	no		yes	up	1	mRNA 3'-end-processing protein YTH1-like [Nilaparvata lugens]	GO:0008270(molecular_function:zinc ion binding); GO:0003676(molecular_function:nucleic acid binding)	K14404	CPSF4, YTH1	map05164(Influenza A); map03015(mRNA surveillance pathway)	COG5084(S:Function unknown)	COG5084(Retrotransposon protein)	sp|Q4IPA4|YTH1_GIBZE(mRNA 3'-end-processing protein YTH1 OS=Gibberella zeae (strain PH-1 / ATCC MYA-4620 / FGSC 9075 / NRRL 31084) OX=229533 GN=YTH1 PE=3 SV=2)	PF00642(zf-CCCH:Zinc finger C-x8-C-x5-C-x3-H type (and similar)); PF18345(zf_CCCH_4:Zinc finger domain); PF16131(Torus:Torus domain); PF18044(zf-CCCH_4:CCCH-type zinc finger); PF14608(zf-CCCH_2:RNA-binding, Nab2-type zinc finger)
TRINITY_DN10757_c0_g1	0.0530956	1.61453	-0.833811	-0.833811	3.7833	36.8567	0	0	no		yes	up	1	prenylcysteine oxidase / farnesylcysteine lyase [Paragonimus westermani]	GO:0030328(biological_process:prenylcysteine catabolic process); GO:0016829(molecular_function:lyase activity); GO:0001735(molecular_function:prenylcysteine oxidase activity)	K05906	PCYOX1, FCLY	map00900(Terpenoid backbone biosynthesis)	ENOG410Y3UN(E:Amino acid transport and metabolism)	ENOG410Y3UN(oxidoreductase)	sp|P57681|PCYOX_ARATH(Farnesylcysteine lyase OS=Arabidopsis thaliana OX=3702 GN=FLCY PE=1 SV=1)	PF07156(Prenylcys_lyase:Prenylcysteine lyase); PF13450(NAD_binding_8:NAD(P)-binding Rossmann-like domain); PF01593(Amino_oxidase:Flavin containing amine oxidoreductase); PF01266(DAO:FAD dependent oxidoreductase); PF13454(NAD_binding_9:FAD-NAD(P)-binding)
TRINITY_DN10758_c0_g1	-0.1763	1.68328	-0.753489	-0.753489	0.82	5.7367	0	0	no		yes	up	1	0	0	0	0	0	ENOG410Z1H1(S:Function unknown)	ENOG410Z1H1(WSC domain-containing protein)	0	PF09362(DUF1996:Domain of unknown function (DUF1996))
TRINITY_DN1076_c0_g1	-0.211483	1.69127	-0.739893	-0.739893	0.94	9.3533	0	0	no		yes	up	1	PREDICTED: multidrug resistance protein Stp-like, partial [Rhagoletis zephyria]	GO:0016021(cellular_component:integral component of membrane); GO:0022857(molecular_function:transmembrane transporter activity)	0	0	0	ENOG410XNQK(G:Carbohydrate transport and metabolism); ENOG410XQZX(P:Inorganic ion transport and metabolism)	ENOG410XNQK(Transporter); ENOG410XQZX(drug resistance transporter emrb qaca subfamily)	sp|Q08902|YO378_YEAST(Drug resistance protein YOR378W OS=Saccharomyces cerevisiae (strain ATCC 204508 / S288c) OX=559292 GN=YOR378W PE=1 SV=1)	PF07690(MFS_1:Major Facilitator Superfamily)
TRINITY_DN10779_c0_g1	-0.110641	1.66654	-0.777949	-0.777949	0.7433	3.7867	0	0	no		yes	up	1	uncharacterized protein LOC111361161 [Spodoptera litura]	GO:0016787(molecular_function:hydrolase activity); GO:0004180(molecular_function:carboxypeptidase activity); GO:0030170(molecular_function:pyridoxal phosphate binding); GO:0008838(molecular_function:diaminopropionate ammonia-lyase activity)	0	0	0	COG0624(E:Amino acid transport and metabolism)	COG0624(succinyl-diaminopimelate desuccinylase activity)	sp|O34984|YODQ_BACSU(Uncharacterized metallohydrolase YodQ OS=Bacillus subtilis (strain 168) OX=224308 GN=yodQ PE=3 SV=1)	PF01546(Peptidase_M20:Peptidase family M20/M25/M40); PF07687(M20_dimer:Peptidase dimerisation domain); PF00291(PALP:Pyridoxal-phosphate dependent enzyme)
TRINITY_DN10781_c0_g1	-0.246911	1.69862	-0.725854	-0.725854	0.34	1.8667	0	0	no		yes	up	1	PREDICTED: long-chain-alcohol oxidase FAO4A-like [Hyalella azteca]	0	0	0	0	COG2303(E:Amino acid transport and metabolism)	COG2303(oxidoreductase)	sp|B5WWZ9|FAO2_LOTJA(Long-chain-alcohol oxidase FAO2 OS=Lotus japonicus OX=34305 GN=FAO2 PE=2 SV=1)	PF00732(GMC_oxred_N:GMC oxidoreductase); PF05199(GMC_oxred_C:GMC oxidoreductase); PF00890(FAD_binding_2:FAD binding domain); PF07992(Pyr_redox_2:Pyridine nucleotide-disulphide oxidoreductase); PF01266(DAO:FAD dependent oxidoreductase); PF01494(FAD_binding_3:FAD binding domain); PF13450(NAD_binding_8:NAD(P)-binding Rossmann-like domain)
TRINITY_DN10784_c0_g1	-0.319695	1.7115	-0.695903	-0.695903	0.4367	4.37	0	0	no		yes	up	1	potential E3 ubiquitin-protein ligase ariadne-2 isoform X1 [Ixodes scapularis]	GO:0005737(cellular_component:cytoplasm); GO:0031624(molecular_function:ubiquitin conjugating enzyme binding); GO:0032436(biological_process:positive regulation of proteasomal ubiquitin-dependent protein catabolic process); GO:0004842(molecular_function:ubiquitin-protein transferase activity); GO:0000151(cellular_component:ubiquitin ligase complex); GO:0006511(biological_process:ubiquitin-depende…	0	0	0	ENOG410XRXP(S:Function unknown)	ENOG410XRXP(IBR domain)	sp|Q9LVW9|ARI4_ARATH(Putative E3 ubiquitin-protein ligase ARI4 OS=Arabidopsis thaliana OX=3702 GN=ARI4 PE=5 SV=2)	PF01485(IBR:IBR domain, a half RING-finger domain)
TRINITY_DN10785_c0_g1	0.0896586	1.6009	-0.852276	-0.83828	7.18	117.507	0.0667	0.0633	no		yes	up	1	0	0	0	0	0	ENOG410Y07U(S:Function unknown)	ENOG410Y07U(-)	0	0
TRINITY_DN1079_c0_g1	0.446975	1.42861	-0.951227	-0.924362	76.3467	883.163	0.01	0.0867	yes	up	yes	up	2	hypothetical protein M513_11262, partial [Trichuris suis]	GO:0005840(cellular_component:ribosome); GO:0000808(cellular_component:origin recognition complex); GO:0006281(biological_process:DNA repair); GO:0016021(cellular_component:integral component of membrane); GO:0008081(molecular_function:phosphoric diester hydrolase activity); GO:0042254(biological_process:ribosome biogenesis); GO:0003735(molecular_function:structural constituent of ribosome); GO:0…	0	0	0	ENOG41123HK(S:Function unknown)	ENOG41123HK(Conserved hypothetical, protein)	sp|P40525|RL34B_YEAST(60S ribosomal protein L34-B OS=Saccharomyces cerevisiae (strain ATCC 204508 / S288c) OX=559292 GN=RPL34B PE=1 SV=1)	PF01199(Ribosomal_L34e:Ribosomal protein L34e)
TRINITY_DN10804_c0_g1	-0.265876	1.70226	-0.718194	-0.718194	1	19.9333	0	0	no		yes	up	1	glucoamylase ARB_02327-1-like [Eurytemora affinis]	0	K01178	SGA1	map00500(Starch and sucrose metabolism)	COG3387(G:Carbohydrate transport and metabolism)	COG3387(glycoside hydrolase 15-related)	sp|P14804|AMYG_NEUCR(Glucoamylase OS=Neurospora crassa (strain ATCC 24698 / 74-OR23-1A / CBS 708.71 / DSM 1257 / FGSC 987) OX=367110 GN=gla-1 PE=1 SV=3)	PF00723(Glyco_hydro_15:Glycosyl hydrolases family 15); PF00686(CBM_20:Starch binding domain)
TRINITY_DN10805_c0_g1	0.282444	1.51699	-0.900418	-0.899013	19.0633	226.74	0.01	0.01	no		yes	up	1	hypothetical protein Cfor_03805, partial [Coptotermes formosanus]	0	K09553	STIP1	map05020(Prion diseases)	ENOG410XTCJ(S:Function unknown)	ENOG410XTCJ(Protein of unknown function (DUF3632))	sp|Q9USI5|STI1_SCHPO(Heat shock protein sti1 homolog OS=Schizosaccharomyces pombe (strain 972 / ATCC 24843) OX=284812 GN=sti1 PE=3 SV=1)	PF17830(STI1:STI1 domain); PF00515(TPR_1:Tetratricopeptide repeat); PF07719(TPR_2:Tetratricopeptide repeat); PF13414(TPR_11:TPR repeat); PF13424(TPR_12:Tetratricopeptide repeat); PF13432(TPR_16:Tetratricopeptide repeat); PF13181(TPR_8:Tetratricopeptide repeat); PF14559(TPR_19:Tetratricopeptide repeat)
TRINITY_DN10807_c0_g1	0.154549	1.57496	-0.864756	-0.864756	3.29	16.58	0	0	no		yes	up	1	PREDICTED: apoptosis-inducing factor 2-like [Branchiostoma belcheri]	GO:0005737(cellular_component:cytoplasm); GO:0004174(molecular_function:electron-transferring-flavoprotein dehydrogenase activity); GO:0050660(molecular_function:flavin adenine dinucleotide binding); GO:0008637(biological_process:apoptotic mitochondrial changes); GO:0005739(cellular_component:mitochondrion); GO:0043065(biological_process:positive regulation of apoptotic process)	0	0	0	ENOG4112BN8(O:Posttranslational modification, protein turnover, chaperones)	ENOG4112BN8(pyridine nucleotide-disulphide oxidoreductase)	sp|B2KWH9|OXR1_AJECA(Oxidoreductase OXR1 OS=Ajellomyces capsulatus OX=5037 GN=OXR1 PE=2 SV=1)	PF07992(Pyr_redox_2:Pyridine nucleotide-disulphide oxidoreductase); PF00070(Pyr_redox:Pyridine nucleotide-disulphide oxidoreductase); PF13738(Pyr_redox_3:Pyridine nucleotide-disulphide oxidoreductase)
TRINITY_DN10813_c0_g1	-0.0490231	1.64867	-0.803643	-0.796008	3.3267	53.1967	0	0.0133	no		yes	up	1	0	0	0	0	0	ENOG410YYQ0(S:Function unknown)	ENOG410YYQ0(-)	0	0
TRINITY_DN10819_c0_g1	-0.245458	1.69833	-0.726437	-0.726437	1.02	16.1467	0	0	no		yes	up	1	cytosolic Fe-S cluster assembly factor CFD1-like [Nilaparvata lugens]	GO:0005737(cellular_component:cytoplasm); GO:0051539(molecular_function:4 iron, 4 sulfur cluster binding); GO:0051536(molecular_function:iron-sulfur cluster binding); GO:0016226(biological_process:iron-sulfur cluster assembly); GO:0046872(molecular_function:metal ion binding); GO:0005829(cellular_component:cytosol); GO:0005524(molecular_function:ATP binding)	0	0	0	COG0489(S:Function unknown)	COG0489(-)	sp|Q4I174|CFD1_GIBZE(Cytosolic Fe-S cluster assembly factor CFD1 OS=Gibberella zeae (strain PH-1 / ATCC MYA-4620 / FGSC 9075 / NRRL 31084) OX=229533 GN=CFD1 PE=3 SV=2)	PF10609(ParA:NUBPL iron-transfer P-loop NTPase); PF01656(CbiA:CobQ/CobB/MinD/ParA nucleotide binding domain); PF09140(MipZ:ATPase MipZ); PF13614(AAA_31:AAA domain); PF02374(ArsA_ATPase:Anion-transporting ATPase); PF13481(AAA_25:AAA domain)
TRINITY_DN10820_c0_g1	-0.34622	1.71544	-0.684612	-0.684612	0.2267	1.7633	0	0	no		yes	up	1	0	0	0	0	0	0	0	sp|C8V3N0|ATNN_EMENI(Aspercryptin biosynthesis cluster-specific transcription regulator atnN OS=Emericella nidulans (strain FGSC A4 / ATCC 38163 / CBS 112.46 / NRRL 194 / M139) OX=227321 GN=atnN PE=3 SV=1)	PF00172(Zn_clus:Fungal Zn(2)-Cys(6) binuclear cluster domain); PF11951(Fungal_trans_2:Fungal specific transcription factor domain)
TRINITY_DN10828_c0_g1	-0.258493	1.70087	-0.721188	-0.721188	0.7367	7.7867	0	0	no		yes	up	1	ATP-dependent RNA helicase bel [Megalopta genalis]	GO:0015934(cellular_component:large ribosomal subunit); GO:0004386(molecular_function:helicase activity); GO:0003735(molecular_function:structural constituent of ribosome); GO:0003723(molecular_function:RNA binding); GO:0003676(molecular_function:nucleic acid binding); GO:0006412(biological_process:translation); GO:0005524(molecular_function:ATP binding)	0	0	0	COG1012(C:Energy production and conversion)	COG1012(Dehydrogenase)	sp|Q9P7K9|YOSF_SCHPO(Putative aldehyde dehydrogenase-like protein C21C3 OS=Schizosaccharomyces pombe (strain 972 / ATCC 24843) OX=284812 GN=SPBC21C3.15c PE=3 SV=1)	PF00270(DEAD:DEAD/DEAH box helicase); PF00271(Helicase_C:Helicase conserved C-terminal domain)
TRINITY_DN1083_c0_g2	-0.199066	1.68853	-0.744731	-0.744731	1.0433	11.4767	0	0	no		yes	up	1	0	0	0	0	0	ENOG4111GPD(S:Function unknown)	ENOG4111GPD(Conserved hypothetical, protein)	0	PF13840(ACT_7:ACT domain)
TRINITY_DN1083_c0_g4	0.0271123	1.62375	-0.828277	-0.822587	4.26	54.9333	0	0.01	no		yes	up	1	hypothetical protein B566_EDAN016745 [Ephemera danica]	GO:0050660(molecular_function:flavin adenine dinucleotide binding); GO:0008720(molecular_function:D-lactate dehydrogenase activity); GO:0005739(cellular_component:mitochondrion); GO:1903457(biological_process:lactate catabolic process); GO:0004458(molecular_function:D-lactate dehydrogenase (cytochrome) activity); GO:0071949(molecular_function:FAD binding); GO:0016491(molecular_function:oxidoreduc…	K00102	LDHD, dld	map00620(Pyruvate metabolism)	COG0277(F:Nucleotide transport and metabolism)	COG0277(glutamine phosphoribosylpyrophosphate amidotransferase)	sp|Q12627|DLD1_KLULA(D-lactate dehydrogenase [cytochrome], mitochondrial OS=Kluyveromyces lactis (strain ATCC 8585 / CBS 2359 / DSM 70799 / NBRC 1267 / NRRL Y-1140 / WM37) OX=284590 GN=DLD1 PE=3 SV=2)	PF02913(FAD-oxidase_C:FAD linked oxidases, C-terminal domain); PF01565(FAD_binding_4:FAD binding domain)
TRINITY_DN1083_c0_g5	-0.115197	1.66778	-0.77629	-0.77629	1.2233	9.65	0	0	no		yes	up	1	protein IMPACT-like isoform X1 [Centruroides sculpturatus]	0	0	0	0	COG1739(F:Nucleotide transport and metabolism)	COG1739(glutamine phosphoribosylpyrophosphate amidotransferase)	sp|P25637|YIH1_YEAST(Protein IMPACT homolog OS=Saccharomyces cerevisiae (strain ATCC 204508 / S288c) OX=559292 GN=YIH1 PE=1 SV=1)	PF01205(UPF0029:Uncharacterized protein family UPF0029)
TRINITY_DN1083_c0_g6	-0.284946	1.70573	-0.71039	-0.71039	0.6433	7.6733	0	0	no		yes	up	1	PREDICTED: phosphatidylinositol 4-kinase beta-like [Branchiostoma belcheri]	GO:0005737(cellular_component:cytoplasm); GO:0016020(cellular_component:membrane); GO:0004430(molecular_function:1-phosphatidylinositol 4-kinase activity); GO:0052742(molecular_function:phosphatidylinositol kinase activity); GO:0016301(molecular_function:kinase activity); GO:0046854(biological_process:phosphatidylinositol phosphorylation); GO:0048015(biological_process:phosphatidylinositol-mediat…	K19801	PI4KB	map04070(Phosphatidylinositol signaling system); map00562(Inositol phosphate metabolism)	ENOG410XPH3(F:Nucleotide transport and metabolism)	ENOG410XPH3(glutamine phosphoribosylpyrophosphate amidotransferase)	sp|Q10366|PIK1_SCHPO(Phosphatidylinositol 4-kinase pik1 OS=Schizosaccharomyces pombe (strain 972 / ATCC 24843) OX=284812 GN=pik1 PE=1 SV=1)	PF00454(PI3_PI4_kinase:Phosphatidylinositol 3- and 4-kinase)
TRINITY_DN1083_c1_g1	-0.342788	1.71496	-0.686084	-0.686084	0.37	4.2033	0	0	no		yes	up	1	hypothetical protein CAPTEDRAFT_189369 [Capitella teleta]	GO:0003824(molecular_function:catalytic activity); GO:0031177(molecular_function:phosphopantetheine binding); GO:0016491(molecular_function:oxidoreductase activity)	K15384	APDA	0	COG3321(Q:Secondary metabolites biosynthesis, transport and catabolism)	COG3321(synthase)	sp|A0JJU1|TENS_BEABA(Tenellin synthetase OS=Beauveria bassiana OX=176275 GN=tenS PE=1 SV=1)	PF00501(AMP-binding:AMP-binding enzyme); PF07993(NAD_binding_4:Male sterility protein); PF00550(PP-binding:Phosphopantetheine attachment site); PF01370(Epimerase:NAD dependent epimerase/dehydratase family)
TRINITY_DN10831_c0_g1	0.0754226	1.6063	-0.840863	-0.840863	3.9933	36.7867	0	0	no		yes	up	1	glycine dehydrogenase (decarboxylating	GO:0005960(cellular_component:glycine cleavage complex); GO:0004375(molecular_function:glycine dehydrogenase (decarboxylating) activity); GO:0019464(biological_process:glycine decarboxylation via glycine cleavage system); GO:0006546(biological_process:glycine catabolic process); GO:0005739(cellular_component:mitochondrion); GO:0030170(molecular_function:pyridoxal phosphate binding); GO:0016594(mo…	K00281	GLDC, gcvP	map00630(Glyoxylate and dicarboxylate metabolism); map00260(Glycine, serine and threonine metabolism)	COG0403(S:Function unknown)	COG0403(MADF)	sp|Q09785|GCSP_SCHPO(Putative glycine dehydrogenase (decarboxylating), mitochondrial OS=Schizosaccharomyces pombe (strain 972 / ATCC 24843) OX=284812 GN=gcv2 PE=3 SV=2)	PF02347(GDC-P:Glycine cleavage system P-protein); PF01212(Beta_elim_lyase:Beta-eliminating lyase)
TRINITY_DN10840_c0_g1	-0.0845074	1.65922	-0.787355	-0.787355	1.9133	19.5033	0	0	no		yes	up	1	LOW QUALITY PROTEIN: cell cycle control protein 50A-like [Pomacea canaliculata]	GO:0016021(cellular_component:integral component of membrane); GO:0015914(biological_process:phospholipid transport)	0	0	0	COG5035(I:Lipid transport and metabolism)	COG5035(Squalene--hopene cyclase)	sp|Q1MTQ5|MUG89_SCHPO(Meiotically up-regulated gene 89 protein OS=Schizosaccharomyces pombe (strain 972 / ATCC 24843) OX=284812 GN=mug89 PE=1 SV=1)	PF03381(CDC50:LEM3 (ligand-effect modulator 3) family / CDC50 family)
TRINITY_DN10844_c0_g1	-0.186547	1.68568	-0.749565	-0.749565	1.4933	21.7767	0	0	no		yes	up	1	uracil-DNA glycosylase-like [Nilaparvata lugens]	GO:0097510(biological_process:base-excision repair, AP site formation via deaminated base removal); GO:0004844(molecular_function:uracil DNA N-glycosylase activity); GO:0005634(cellular_component:nucleus); GO:0006284(biological_process:base-excision repair); GO:0005739(cellular_component:mitochondrion)	K03648	UNG, UDG	map05340(Primary immunodeficiency); map03410(Base excision repair)	COG0692(L:Replication, recombination and repair)	COG0692(Excises uracil residues from the DNA which can arise as a result of misincorporation of dUMP residues by DNA polymerase or due to deamination of cytosine (By similarity))	sp|O74834|UNG_SCHPO(Uracil-DNA glycosylase OS=Schizosaccharomyces pombe (strain 972 / ATCC 24843) OX=284812 GN=ung1 PE=3 SV=1)	PF03167(UDG:Uracil DNA glycosylase superfamily)
TRINITY_DN10849_c0_g1	0.0267757	1.62387	-0.827211	-0.823436	4.3067	55.1167	0.0133	0.0133	no		yes	up	1	hypothetical protein HELRODRAFT_84234 [Helobdella robusta]	GO:0031124(biological_process:mRNA 3'-end processing); GO:0016591(cellular_component:DNA-directed RNA polymerase II, holoenzyme); GO:0000993(molecular_function:RNA polymerase II core binding)	K15559	RTT103	0	ENOG410XRAP(G:Carbohydrate transport and metabolism)	ENOG410XRAP(ribulokinase)	sp|O74814|YJ03_SCHPO(UPF0400 protein C337.03 OS=Schizosaccharomyces pombe (strain 972 / ATCC 24843) OX=284812 GN=SPBC337.03 PE=1 SV=1)	PF04818(CID:CID domain)
TRINITY_DN10851_c0_g1	0.283827	1.51631	-0.900069	-0.900069	16.51	175.653	0	0	yes	up	yes	up	2	eukaryotic translation initiation factor 3 subunit B-like [Phallusia mammillata]	GO:0005852(cellular_component:eukaryotic translation initiation factor 3 complex); GO:0016282(cellular_component:eukaryotic 43S preinitiation complex); GO:0033290(cellular_component:eukaryotic 48S preinitiation complex); GO:0001732(biological_process:formation of cytoplasmic translation initiation complex); GO:0031369(molecular_function:translation initiation factor binding); GO:0006413(biologica…	K03253	EIF3B	map03013(RNA transport)	COG5354(S:Function unknown)	COG5354(ectopic P-granules autophagy protein 5 homolog (C. elegans))	sp|Q7S464|EIF3B_NEUCR(Eukaryotic translation initiation factor 3 subunit B OS=Neurospora crassa (strain ATCC 24698 / 74-OR23-1A / CBS 708.71 / DSM 1257 / FGSC 987) OX=367110 GN=prt-1 PE=3 SV=1)	PF08662(eIF2A:Eukaryotic translation initiation factor eIF2A)
TRINITY_DN10852_c0_g1	-0.364829	1.71797	-0.676569	-0.676569	0.3967	6.2267	0	0	no		yes	up	1	ATP-dependent translocase ABCB1-like [Anneissia japonica]	GO:0015721(biological_process:bile acid and bile salt transport); GO:0042626(molecular_function:ATPase activity, coupled to transmembrane movement of substances); GO:0016021(cellular_component:integral component of membrane); GO:0016887(molecular_function:ATPase activity); GO:0005524(molecular_function:ATP binding)	K05658	ABCB1, CD243	map05206(MicroRNAs in cancer); map02010(ABC transporters); map04976(Bile secretion)	COG1132(O:Posttranslational modification, protein turnover, chaperones)	COG1132(Tannase and feruloyl esterase)	sp|Q4WTT9|MDR1_ASPFU(ABC multidrug transporter mdr1 OS=Neosartorya fumigata (strain ATCC MYA-4609 / Af293 / CBS 101355 / FGSC A1100) OX=330879 GN=mdr1 PE=2 SV=1)	PF00664(ABC_membrane:ABC transporter transmembrane region); PF00005(ABC_tran:ABC transporter); PF02463(SMC_N:RecF/RecN/SMC N terminal domain); PF13555(AAA_29:P-loop containing region of AAA domain); PF13191(AAA_16:AAA ATPase domain); PF09818(ABC_ATPase:Predicted ATPase of the ABC class)
TRINITY_DN10853_c0_g1	0.0301472	1.6227	-0.826422	-0.826422	2.53	18.3867	0	0	no		yes	up	1	PREDICTED: lanosterol synthase-like [Aplysia californica]	GO:0000250(molecular_function:lanosterol synthase activity); GO:0016021(cellular_component:integral component of membrane); GO:0005811(cellular_component:lipid particle); GO:0006695(biological_process:cholesterol biosynthetic process); GO:0016104(biological_process:triterpenoid biosynthetic process); GO:0042300(molecular_function:beta-amyrin synthase activity)	K01852;cmt	LSS, ERG7;	map00100(Steroid biosynthesis)	COG1657(I:Lipid transport and metabolism)	COG1657(Squalene--hopene cyclase)	sp|Q96WJ0|ERG7_PNECA(Lanosterol synthase OS=Pneumocystis carinii OX=4754 GN=ERG7 PE=2 SV=1)	PF13243(SQHop_cyclase_C:Squalene-hopene cyclase C-terminal domain); PF13249(SQHop_cyclase_N:Squalene-hopene cyclase N-terminal domain); PF00432(Prenyltrans:Prenyltransferase and squalene oxidase repeat)
TRINITY_DN10854_c0_g1	-0.230092	1.69522	-0.732562	-0.732562	0.6	4.41	0	0	no		yes	up	1	0	0	0	0	0	ENOG410YGPT(S:Function unknown)	ENOG410YGPT(-)	0	0
TRINITY_DN10856_c0_g1	-0.170602	1.68192	-0.755659	-0.755659	1.24	13.1667	0	0	no		yes	up	1	vacuolar protein sorting-associated protein 18 homolog isoform X2 [Crassostrea gigas]	GO:0007032(biological_process:endosome organization); GO:0007033(biological_process:vacuole organization); GO:0030674(molecular_function:protein binding, bridging); GO:0016192(biological_process:vesicle-mediated transport); GO:0030897(cellular_component:HOPS complex); GO:0006904(biological_process:vesicle docking involved in exocytosis); GO:0006886(biological_process:intracellular protein transpo…	K20181	VPS18, PEP3	map05132(Salmonella infection)	ENOG410XRSD(U:Intracellular trafficking, secretion, and vesicular transport)	ENOG410XRSD(Vacuolar Protein)	sp|Q9P253|VPS18_HUMAN(Vacuolar protein sorting-associated protein 18 homolog OS=Homo sapiens OX=9606 GN=VPS18 PE=1 SV=2)	PF05131(Pep3_Vps18:Pep3/Vps18/deep orange family); PF00637(Clathrin:Region in Clathrin and VPS); PF17120(Zn_ribbon_17:Zinc-ribbon, C4HC2 type); PF13923(zf-C3HC4_2:Zinc finger, C3HC4 type (RING finger)); PF09943(DUF2175:Uncharacterized protein conserved in archaea (DUF2175)); PF14634(zf-RING_5:zinc-RING finger domain)
TRINITY_DN10867_c0_g1	-0.13649	1.67341	-0.768461	-0.768461	1.7133	20.43	0	0	no		yes	up	1	histone-lysine N-methyltransferase setd3 [Lingula anatina]	GO:0008168(molecular_function:methyltransferase activity); GO:0032259(biological_process:methylation); GO:0018021(biological_process:peptidyl-histidine methylation); GO:0018064(molecular_function:protein-histidine N-methyltransferase activity); GO:0030047(biological_process:actin modification)	0	0	0	ENOG410Y7DR(S:Function unknown)	ENOG410Y7DR(set domain containing)	sp|P94026|RBCMT_TOBAC(Ribulose-1,5 bisphosphate carboxylase/oxygenase large subunit N-methyltransferase, chloroplastic OS=Nicotiana tabacum OX=4097 GN=RBCMT PE=2 SV=1)	PF09273(Rubis-subs-bind:Rubisco LSMT substrate-binding); PF01753(zf-MYND:MYND finger); PF00856(SET:SET domain)
TRINITY_DN10873_c0_g1	-0.280542	1.70494	-0.712201	-0.712201	0.7	9.4267	0	0	no		yes	up	1	0	0	0	0	0	ENOG4110WB6(S:Function unknown); ENOG4110WX8(S:Function unknown)	ENOG4110WB6(-); ENOG4110WX8(-)	0	0
TRINITY_DN10883_c0_g1	0.337335	1.48928	-0.913306	-0.913306	15.6167	120.773	0	0	yes	up	yes	up	2	0	0	0	0	0	0	0	0	0
TRINITY_DN10887_c0_g1	-0.395632	1.7217	-0.663034	-0.663034	0.3733	7.76	0	0	no		yes	up	1	Ubiquitin carboxyl-terminal hydrolase 46, partial [Cyphomyrmex costatus]	GO:0008083(molecular_function:growth factor activity); GO:0016021(cellular_component:integral component of membrane); GO:0022857(molecular_function:transmembrane transporter activity); GO:0006511(biological_process:ubiquitin-dependent protein catabolic process); GO:0016579(biological_process:protein deubiquitination); GO:0036459(molecular_function:thiol-dependent ubiquitinyl hydrolase activity)	K11872	UBP9_13	0	ENOG410XQ81(J:Translation, ribosomal structure and biogenesis)	ENOG410XQ81(Catalyzes the synthesis of dihydrouridine a modified base found in the D-loop of most tRNAs (By similarity))	sp|A1CIL1|CREB_ASPCL(Probable ubiquitin carboxyl-terminal hydrolase creB OS=Aspergillus clavatus (strain ATCC 1007 / CBS 513.65 / DSM 816 / NCTC 3887 / NRRL 1) OX=344612 GN=creB PE=3 SV=2)	PF00443(UCH:Ubiquitin carboxyl-terminal hydrolase); PF13423(UCH_1:Ubiquitin carboxyl-terminal hydrolase)
TRINITY_DN109_c0_g1	-0.275625	1.70406	-0.714217	-0.714217	0.5633	5.24	0	0	no		yes	up	1	Cytochrome P450 4F12 [Trichoplax sp. H2]	GO:0005506(molecular_function:iron ion binding); GO:0016705(molecular_function:oxidoreductase activity, acting on paired donors, with incorporation or reduction of molecular oxygen); GO:0016021(cellular_component:integral component of membrane); GO:0004497(molecular_function:monooxygenase activity); GO:0020037(molecular_function:heme binding)	0	0	0	COG2124(T:Signal transduction mechanisms)	COG2124(Son of sevenless homolog)	sp|W7LC91|FUM15_GIBM7(Cytochrome P450 monooxygenase FUM15 OS=Gibberella moniliformis (strain M3125 / FGSC 7600) OX=334819 GN=FUM15 PE=3 SV=1)	PF00067(p450:Cytochrome P450)
TRINITY_DN109_c0_g2	-0.174294	1.6828	-0.754254	-0.754254	1.3633	16.9933	0	0	no		yes	up	1	bromodomain-containing protein 1 [Thrips palmi]	GO:0016021(cellular_component:integral component of membrane); GO:0046872(molecular_function:metal ion binding); GO:0003676(molecular_function:nucleic acid binding)	K11380	NTO1	0	COG5141(T:Signal transduction mechanisms)	COG5141(Son of sevenless homolog)	sp|Q12311|NTO1_YEAST(NuA3 HAT complex component NTO1 OS=Saccharomyces cerevisiae (strain ATCC 204508 / S288c) OX=559292 GN=NTO1 PE=1 SV=1)	PF13832(zf-HC5HC2H_2:PHD-zinc-finger like domain); PF13771(zf-HC5HC2H:PHD-like zinc-binding domain); PF10513(EPL1:Enhancer of polycomb-like); PF13831(PHD_2:PHD-finger); PF00628(PHD:PHD-finger)
TRINITY_DN1090_c0_g1	-0.170269	1.68184	-0.755785	-0.755785	1.3633	16.3833	0	0	no		yes	up	1	Glutaminyl-peptide cyclotransferase [Folsomia candida]	GO:0016603(molecular_function:glutaminyl-peptide cyclotransferase activity); GO:0008270(molecular_function:zinc ion binding); GO:0017186(biological_process:peptidyl-pyroglutamic acid biosynthetic process, using glutaminyl-peptide cyclotransferase)	K00993	EPT1	map00565(Ether lipid metabolism); map00564(Glycerophospholipid metabolism); map00440(Phosphonate and phosphinate metabolism)	COG5050(E:Amino acid transport and metabolism)	COG5050(decarboxylase)	sp|Q0V8G3|QPCTL_BOVIN(Glutaminyl-peptide cyclotransferase-like protein OS=Bos taurus OX=9913 GN=QPCTL PE=2 SV=1)	PF04389(Peptidase_M28:Peptidase family M28)
TRINITY_DN10907_c0_g2	0.0083198	1.6302	-0.81926	-0.81926	3.01	30.0233	0	0	no		yes	up	1	LOW QUALITY PROTEIN: zinc finger protein 776-like [Nilaparvata lugens]	0	0	0	0	COG5048(S:Function unknown)	COG5048(MULE transposase domain)	0	PF00096(zf-C2H2:Zinc finger, C2H2 type); PF13894(zf-C2H2_4:C2H2-type zinc finger); PF13465(zf-H2C2_2:Zinc-finger double domain); PF13912(zf-C2H2_6:C2H2-type zinc finger)
TRINITY_DN1091_c0_g1	0.0419249	1.61854	-0.830232	-0.830232	4.1467	47.8233	0	0	no		yes	up	1	0	0	0	0	0	ENOG410ZSZX(S:Function unknown)	ENOG410ZSZX(PWWP domain protein)	sp|O59676|PDP1_SCHPO(PWWP domain-containing protein 1 OS=Schizosaccharomyces pombe (strain 972 / ATCC 24843) OX=284812 GN=pdp1 PE=1 SV=1)	PF00855(PWWP:PWWP domain); PF08711(Med26:TFIIS helical bundle-like domain)
TRINITY_DN10919_c0_g1	0.0976175	1.59786	-0.849386	-0.846088	1.85	8.3	0	0.0033	no		yes	up	1	PREDICTED: alpha-amylase-like [Amphimedon queenslandica]	GO:0005975(biological_process:carbohydrate metabolic process); GO:0004556(molecular_function:alpha-amylase activity); GO:0016021(cellular_component:integral component of membrane); GO:0016052(biological_process:carbohydrate catabolic process); GO:0005509(molecular_function:calcium ion binding)	K01176	AMY, amyA, malS	map04972(Pancreatic secretion); map04973(Carbohydrate digestion and absorption); map00500(Starch and sucrose metabolism)	ENOG410XNZY(U:Intracellular trafficking, secretion, and vesicular transport)	ENOG410XNZY(Receptor)	sp|P0C1B4|AMYA3_ASPOR(Alpha-amylase A type-3 OS=Aspergillus oryzae (strain ATCC 42149 / RIB 40) OX=510516 GN=amy3 PE=3 SV=1)	PF00128(Alpha-amylase:Alpha amylase, catalytic domain); PF02324(Glyco_hydro_70:Glycosyl hydrolase family 70)
TRINITY_DN1092_c0_g1	-0.335465	1.71389	-0.687571	-0.690856	0.5233	7.9933	0.0067	0	no		yes	up	1	0	0	0	0	0	ENOG410ZXMG(K:Transcription)	ENOG410ZXMG(cutinase gene palindrome-binding protein)	sp|Q00858|CGPB_FUSSO(Cutinase gene palindrome-binding protein OS=Fusarium solani subsp. pisi OX=70791 PE=2 SV=1)	PF00320(GATA:GATA zinc finger); PF08447(PAS_3:PAS fold); PF00989(PAS:PAS fold); PF04082(Fungal_trans:Fungal specific transcription factor domain); PF00172(Zn_clus:Fungal Zn(2)-Cys(6) binuclear cluster domain)
TRINITY_DN1092_c0_g3	-0.249478	1.69912	-0.724823	-0.724823	0.9533	13.97	0	0	no		yes	up	1	transcription initiation factor TFIID subunit 7-like [Anneissia japonica]	GO:0005669(cellular_component:transcription factor TFIID complex); GO:0006367(biological_process:transcription initiation from RNA polymerase II promoter); GO:0003743(molecular_function:translation initiation factor activity)	K03132	TAF7	map03022(Basal transcription factors)	COG5414(S:Function unknown)	COG5414(-)	sp|O13701|TAF7_SCHPO(Transcription initiation factor TFIID subunit 7 OS=Schizosaccharomyces pombe (strain 972 / ATCC 24843) OX=284812 GN=taf7 PE=1 SV=1)	PF04658(TAFII55_N:TAFII55 protein conserved region)
TRINITY_DN10920_c0_g1	-0.0508215	1.64922	-0.795326	-0.803077	1.97	17.0767	0.0167	0	no		yes	up	1	guanine nucleotide exchange factor VAV2-like [Limulus polyphemus]	GO:0004715(molecular_function:non-membrane spanning protein tyrosine kinase activity); GO:0005524(molecular_function:ATP binding)	K20522	LSB1_2	0	ENOG4111WAJ(S:Function unknown)	ENOG4111WAJ(SH3 domain protein)	sp|O43125|CSH3_SCHPO(Protein csh3 OS=Schizosaccharomyces pombe (strain 972 / ATCC 24843) OX=284812 GN=csh3 PE=2 SV=1)	PF00018(SH3_1:SH3 domain); PF14604(SH3_9:Variant SH3 domain); PF07653(SH3_2:Variant SH3 domain)
TRINITY_DN10929_c0_g1	-0.066842	1.65406	-0.793608	-0.793608	2.0967	22.4467	0	0	no		yes	up	1	iron-sulfur clusters transporter ATM1, mitochondrial-like [Nilaparvata lugens]	0	K05663	ATM	map02010(ABC transporters)	COG5265(V:Defense mechanisms)	COG5265(iron ion homeostasis)	sp|Q4HVU7|ATM1_GIBZE(Iron-sulfur clusters transporter ATM1, mitochondrial OS=Gibberella zeae (strain PH-1 / ATCC MYA-4620 / FGSC 9075 / NRRL 31084) OX=229533 GN=ATM1 PE=3 SV=1)	PF00664(ABC_membrane:ABC transporter transmembrane region); PF00005(ABC_tran:ABC transporter); PF13191(AAA_16:AAA ATPase domain); PF13304(AAA_21:AAA domain, putative AbiEii toxin, Type IV TA system)
TRINITY_DN1093_c0_g1	0.291045	1.51275	-0.906079	-0.897718	19.5933	230.943	0.0067	0.0233	yes	up	yes	up	2	60S ribosomal protein L15-A-like [Mizuhopecten yessoensis]	GO:0003735(molecular_function:structural constituent of ribosome); GO:0006412(biological_process:translation); GO:0005840(cellular_component:ribosome)	0	0	0	COG0520(S:Function unknown)	COG0520(PXA domain protein)	sp|Q8X034|RL15_NEUCR(60S ribosomal protein L15 OS=Neurospora crassa (strain ATCC 24698 / 74-OR23-1A / CBS 708.71 / DSM 1257 / FGSC 987) OX=367110 GN=rpl-15 PE=3 SV=1)	PF00827(Ribosomal_L15e:Ribosomal L15)
TRINITY_DN10942_c0_g1	-0.338694	1.71437	-0.687836	-0.687836	0.1867	1.12	0	0	no		yes	up	1	0	0	0	0	0	ENOG410YRTG(S:Function unknown); ENOG41125MG(S:Function unknown)	ENOG410YRTG(-); ENOG41125MG(-)	0	0
TRINITY_DN10942_c0_g2	-0.428025	1.72502	-0.648498	-0.648498	0.1133	1.23	0	0	no		yes	up	1	0	0	0	0	0	ENOG410Z9R0(S:Function unknown)	ENOG410Z9R0(-)	0	0
TRINITY_DN1095_c0_g1	-0.0175108	1.63875	-0.810618	-0.810618	2.71	26.35	0	0	no		yes	up	1	la-related protein 1B-like [Asterias rubens]	GO:0005634(cellular_component:nucleus); GO:1990904(cellular_component:ribonucleoprotein complex); GO:0003723(molecular_function:RNA binding); GO:0006396(biological_process:RNA processing)	K18757	LARP1	0	COG5193(J:Translation, ribosomal structure and biogenesis); COG5193(O:Posttranslational modification, protein turnover, chaperones)	COG5193(La ribonucleoprotein domain family member); COG5193(La ribonucleoprotein domain family member)	sp|Q9P6K0|YLA3_SCHPO(Uncharacterized HTH La-type RNA-binding protein C1527.03 OS=Schizosaccharomyces pombe (strain 972 / ATCC 24843) OX=284812 GN=SPAC1527.03 PE=1 SV=1)	PF05383(La:La domain)
TRINITY_DN10953_c0_g1	-0.0310605	1.64307	-0.811512	-0.800499	1.94	13.8333	0	0.0133	no		yes	up	1	PREDICTED: LOW QUALITY PROTEIN: glutamyl-tRNA(Gln	GO:0030956(cellular_component:glutamyl-tRNA(Gln) amidotransferase complex); GO:0050567(molecular_function:glutaminyl-tRNA synthase (glutamine-hydrolyzing) activity); GO:0004040(molecular_function:amidase activity); GO:0005739(cellular_component:mitochondrion); GO:0016740(molecular_function:transferase activity); GO:0070681(biological_process:glutaminyl-tRNAGln biosynthesis via transamidation); GO…	0	0	0	0	0	sp|A0A0B4GDU5|ARP1_METBS(Scytalone dehydratase-like protein Arp1 OS=Metarhizium brunneum (strain ARSEF 3297) OX=1276141 GN=Arp1 PE=3 SV=1)	PF01425(Amidase:Amidase)
TRINITY_DN10954_c0_g2	-1.52904	1.04653	0.715804	-0.233297	1.22	7.6533	13.27	3.54	yes	down	yes	up	4	beta-thymosin [Paracentrotus lividus]	GO:0005737(cellular_component:cytoplasm); GO:0007015(biological_process:actin filament organization); GO:0005856(cellular_component:cytoskeleton); GO:0003785(molecular_function:actin monomer binding)	K13785	TMSB10	0	ENOG410Y3I4(O:Posttranslational modification, protein turnover, chaperones)	ENOG410Y3I4(thymosin beta)	sp|P63314|TYB10_HORSE(Thymosin beta-10 OS=Equus caballus OX=9796 GN=TMSB10 PE=1 SV=2)	PF01290(Thymosin:Thymosin beta-4 family)
TRINITY_DN10959_c0_g1	0.00257771	1.63213	-0.817355	-0.817355	3.2233	34.9767	0	0	no		yes	up	1	PREDICTED: dnaJ homolog subfamily B member 12-like isoform X2 [Hyalella azteca]	0	K09518	DNAJB12	map04141(Protein processing in endoplasmic reticulum)	COG0484(S:Function unknown)	COG0484(-)	sp|O13633|YNF5_SCHPO(Uncharacterized J domain-containing protein C17A3.05c OS=Schizosaccharomyces pombe (strain 972 / ATCC 24843) OX=284812 GN=pi041 PE=1 SV=1)	PF09320(DUF1977:Domain of unknown function (DUF1977)); PF00226(DnaJ:DnaJ domain)
TRINITY_DN10960_c0_g2	-0.259961	1.70115	-0.720594	-0.720594	0.8567	11.1733	0	0	no		yes	up	1	inhibitor of apoptosis 1 [Tribolium castaneum]	GO:0005737(cellular_component:cytoplasm); GO:0005634(cellular_component:nucleus); GO:0043154(biological_process:negative regulation of cysteine-type endopeptidase activity involved in apoptotic process); GO:0090307(biological_process:mitotic spindle assembly); GO:0005876(cellular_component:spindle microtubule); GO:0031398(biological_process:positive regulation of protein ubiquitination); GO:19900…	0	0	0	ENOG410YPNM(O:Posttranslational modification, protein turnover, chaperones)	ENOG410YPNM(Baculoviral IAP repeat containing)	sp|O14064|BIR1_SCHPO(Protein bir1 OS=Schizosaccharomyces pombe (strain 972 / ATCC 24843) OX=284812 GN=bir1 PE=1 SV=1)	PF00653(BIR:Inhibitor of Apoptosis domain)
TRINITY_DN10965_c0_g1	-0.0619378	1.65259	-0.795328	-0.795328	1.1533	6.21	0	0	no		yes	up	1	PREDICTED: uncharacterized protein LOC109032563 [Bemisia tabaci]	0	K17656	MSS51	0	ENOG4111SHN(S:Function unknown)	ENOG4111SHN(MYND domain protein)	0	PF01753(zf-MYND:MYND finger)
TRINITY_DN10976_c0_g1	-0.190049	1.68648	-0.748217	-0.748217	1.02	9.81	0	0	no		yes	up	1	GPI ethanolamine phosphate transferase 1-like isoform X1 [Pecten maximus]	GO:0016021(cellular_component:integral component of membrane); GO:0005789(cellular_component:endoplasmic reticulum membrane); GO:0051377(molecular_function:mannose-ethanolamine phosphotransferase activity); GO:0008484(molecular_function:sulfuric ester hydrolase activity); GO:0006506(biological_process:GPI anchor biosynthetic process)	K05285	PIGN	map00563(Glycosylphosphatidylinositol (GPI)-anchor biosynthesis)	COG1524(S:Function unknown)	COG1524(type i phosphodiesterase nucleotide pyrophosphatase)	sp|Q7SAP1|MCD4_NEUCR(GPI ethanolamine phosphate transferase 1 OS=Neurospora crassa (strain ATCC 24698 / 74-OR23-1A / CBS 708.71 / DSM 1257 / FGSC 987) OX=367110 GN=mcd-4 PE=3 SV=1)	PF04987(PigN:Phosphatidylinositolglycan class N (PIG-N)); PF01663(Phosphodiest:Type I phosphodiesterase / nucleotide pyrophosphatase); PF00884(Sulfatase:Sulfatase); PF01005(Flavi_NS2A:Flavivirus non-structural protein NS2A)
TRINITY_DN1098_c0_g1	-0.134302	1.67284	-0.769271	-0.769271	1.2967	11.7067	0	0	no		yes	up	1	0	0	0	0	0	ENOG4111P71(S:Function unknown)	ENOG4111P71(Conserved hypothetical, protein)	0	0
TRINITY_DN10981_c0_g1	-0.317636	1.71118	-0.696771	-0.696771	0.57	7.8333	0	0	no		yes	up	1	0	0	0	0	0	ENOG4111FD5(S:Function unknown)	ENOG4111FD5(Fungal specific transcription factor domain)	sp|P52958|CTF1A_FUSSO(Cutinase transcription factor 1 alpha OS=Fusarium solani subsp. pisi OX=70791 GN=CTF1-ALPHA PE=2 SV=1)	PF04082(Fungal_trans:Fungal specific transcription factor domain); PF00172(Zn_clus:Fungal Zn(2)-Cys(6) binuclear cluster domain)
TRINITY_DN10990_c0_g1	-0.248554	1.69894	-0.724186	-0.726202	1.4667	41.2767	0.0067	0	no		yes	up	1	Inositol phosphorylceramide synthase catalytic subunit aur1 [Trichoplax sp. H2]	GO:0045140(molecular_function:inositol phosphoceramide synthase activity); GO:0030148(biological_process:sphingolipid biosynthetic process); GO:0016021(cellular_component:integral component of membrane); GO:0006673(biological_process:inositolphosphoceramide metabolic process); GO:0070916(cellular_component:inositol phosphoceramide synthase complex)	K22723	AUR1	0	ENOG410XTGU(S:Function unknown)	ENOG410XTGU(resistance) protein)	sp|Q10142|AUR1_SCHPO(Inositol phosphorylceramide synthase catalytic subunit aur1 OS=Schizosaccharomyces pombe (strain 972 / ATCC 24843) OX=284812 GN=aur1 PE=1 SV=1)	PF14378(PAP2_3:PAP2 superfamily); PF01569(PAP2:PAP2 superfamily)
TRINITY_DN1100_c0_g1	0.397921	1.45667	-0.927297	-0.927297	26.5333	212.39	0	0	yes	up	yes	up	2	superoxide dismutase [Mytilus galloprovincialis]	GO:0004784(molecular_function:superoxide dismutase activity); GO:0046872(molecular_function:metal ion binding)	K04565	SOD1	map04213(Longevity regulating pathway - multiple species); map04146(Peroxisome); map05016(Huntington's disease); map05014(Amyotrophic lateral sclerosis (ALS)); map05020(Prion diseases)	COG2032(P:Inorganic ion transport and metabolism)	COG2032(Destroys radicals which are normally produced within the cells and which are toxic to biological systems (By similarity))	sp|Q8J0N2|SODC_CORMI(Superoxide dismutase [Cu-Zn] OS=Cordyceps militaris OX=73501 GN=SOD1 PE=2 SV=3)	PF00080(Sod_Cu:Copper/zinc superoxide dismutase (SODC))
TRINITY_DN11001_c0_g1	0.194315	1.55791	-0.879326	-0.872897	9.8133	115.353	0	0.0133	no		yes	up	1	0	0	0	0	0	ENOG410YG62(S:Function unknown)	ENOG410YG62(-)	0	0
TRINITY_DN11005_c0_g1	0.0559289	1.6135	-0.834714	-0.834714	4.3333	47.75	0	0	no		yes	up	1	mitochondrial proton/calcium exchanger protein [Pogonomyrmex barbatus]	GO:0016021(cellular_component:integral component of membrane); GO:0043022(molecular_function:ribosome binding); GO:0005509(molecular_function:calcium ion binding); GO:0005739(cellular_component:mitochondrion)	K17800	LETM1, MDM38	0	ENOG410XRSP(O:Posttranslational modification, protein turnover, chaperones)	ENOG410XRSP(cathepsin)	sp|O13920|MDM28_SCHPO(LETM1 domain-containing protein mdm28, mitochondrial OS=Schizosaccharomyces pombe (strain 972 / ATCC 24843) OX=284812 GN=mdm28 PE=2 SV=3)	PF07766(LETM1:LETM1-like protein)
TRINITY_DN11021_c0_g1	-0.284385	1.70563	-0.710621	-0.710621	0.7433	10.0867	0	0	no		yes	up	1	inositol hexakisphosphate and diphosphoinositol-pentakisphosphate kinase isoform X8 [Contarinia nasturtii]	GO:0102092(molecular_function:5-diphosphoinositol pentakisphosphate 3-kinase activity); GO:0033857(molecular_function:diphosphoinositol-pentakisphosphate kinase activity); GO:0000832(molecular_function:inositol hexakisphosphate 5-kinase activity); GO:0000829(molecular_function:inositol heptakisphosphate kinase activity); GO:0005829(cellular_component:cytosol); GO:0052723(molecular_function:inosit…	K13024	PPIP5K, VIP	map04070(Phosphatidylinositol signaling system)	ENOG410XNSN(S:Function unknown)	ENOG410XNSN(DUF431 domain-containing protein)	sp|O74429|VIP1_SCHPO(Inositol hexakisphosphate and diphosphoinositol-pentakisphosphate kinase OS=Schizosaccharomyces pombe (strain 972 / ATCC 24843) OX=284812 GN=asp1 PE=1 SV=1)	PF00328(His_Phos_2:Histidine phosphatase superfamily (branch 2)); PF18086(PPIP5K2_N:Diphosphoinositol pentakisphosphate kinase 2 N-terminal domain); PF08443(RimK:RimK-like ATP-grasp domain)
TRINITY_DN11022_c0_g2	-0.0628986	1.65288	-0.794992	-0.794992	3.12	60.6	0	0	no		yes	up	1	0	0	0	0	0	ENOG410Z6RH(S:Function unknown)	ENOG410Z6RH(-)	0	PF01636(APH:Phosphotransferase enzyme family)
TRINITY_DN11022_c0_g3	-0.187464	1.68589	-0.749212	-0.749212	1.0467	10.4867	0	0	no		yes	up	1	Serine-arginine protein 55 [Lepeophtheirus salmonis]	GO:0016021(cellular_component:integral component of membrane); GO:0003723(molecular_function:RNA binding)	0	0	0	COG0724(S:Function unknown); ENOG4111GAU(S:Function unknown)	COG0724(-); ENOG4111GAU(Rna-binding protein)	sp|Q10145|YAS9_SCHPO(Uncharacterized RNA-binding protein C3H8.09c OS=Schizosaccharomyces pombe (strain 972 / ATCC 24843) OX=284812 GN=SPAC3H8.09c PE=4 SV=1)	PF00076(RRM_1:RNA recognition motif. (a.k.a. RRM, RBD, or RNP domain)); PF13893(RRM_5:RNA recognition motif. (a.k.a. RRM, RBD, or RNP domain))
TRINITY_DN11022_c0_g4	0.271079	1.52251	-0.896794	-0.896794	9.6	71.95	0	0	no		yes	up	1	0	0	0	0	0	0	0	0	0
TRINITY_DN11029_c0_g1	-0.147441	1.67621	-0.764386	-0.764386	1.4333	14.64	0	0	no		yes	up	1	0	0	0	0	0	ENOG410XQ6I(U:Intracellular trafficking, secretion, and vesicular transport)	ENOG410XQ6I(golgi transport complex component Cog5)	sp|P53951|COG5_YEAST(Conserved oligomeric Golgi complex subunit 5 OS=Saccharomyces cerevisiae (strain ATCC 204508 / S288c) OX=559292 GN=COG5 PE=1 SV=1)	PF10392(COG5:Golgi transport complex subunit 5)
TRINITY_DN11031_c0_g1	-0.0635384	1.65307	-0.794768	-0.794768	2.6133	34.0633	0	0	no		yes	up	1	transcription elongation factor SPT6-like [Pecten maximus]	GO:0034728(biological_process:nucleosome organization); GO:0006139(biological_process:nucleobase-containing compound metabolic process); GO:0042393(molecular_function:histone binding); GO:0070827(biological_process:chromatin maintenance); GO:0050684(biological_process:regulation of mRNA processing); GO:0005634(cellular_component:nucleus); GO:0031491(molecular_function:nucleosome binding); GO:0008…	K11292	SUPT6H, SPT6	0	COG2183(S:Function unknown)	COG2183(-)	sp|Q4HYQ4|SPT6_GIBZE(Transcription elongation factor SPT6 OS=Gibberella zeae (strain PH-1 / ATCC MYA-4620 / FGSC 9075 / NRRL 31084) OX=229533 GN=SPT6 PE=3 SV=1)	PF14633(SH2_2:SH2 domain); PF14641(HTH_44:Helix-turn-helix DNA-binding domain of SPT6); PF14635(HHH_7:Helix-hairpin-helix motif); PF14639(YqgF:Holliday-junction resolvase-like of SPT6); PF17674(HHH_9:HHH domain); PF00017(SH2:SH2 domain); PF00575(S1:S1 RNA binding domain); PF12836(HHH_3:Helix-hairpin-helix motif)
TRINITY_DN1104_c0_g1	0.282196	1.51711	-0.899652	-0.899652	6.0567	28.57	0	0	no		yes	up	1	0	0	0	0	0	ENOG410YHTS(S:Function unknown)	ENOG410YHTS(-)	0	0
TRINITY_DN1105_c0_g1	-0.224407	1.69403	-0.734812	-0.734812	0.96	11.34	0	0	no		yes	up	1	acetyl-coenzyme A transporter 1 [Thrips palmi]	GO:0008521(molecular_function:acetyl-CoA transporter activity); GO:0016021(cellular_component:integral component of membrane)	0	0	0	COG0477(F:Nucleotide transport and metabolism); COG0477(H:Coenzyme transport and metabolism)	COG0477(cytosine purines, uracil, thiamine, allantoin permease); COG0477(cytosine purines, uracil, thiamine, allantoin permease)	sp|P38318|YB70_YEAST(Uncharacterized membrane protein YBR220C OS=Saccharomyces cerevisiae (strain ATCC 204508 / S288c) OX=559292 GN=YBR220C PE=1 SV=1)	PF13000(Acatn:Acetyl-coenzyme A transporter 1)
TRINITY_DN11053_c0_g1	0.0515969	1.61507	-0.833333	-0.833333	4.59	53.6	0	0	no		yes	up	1	0	0	0	0	0	COG2428(S:Function unknown)	COG2428(DUF431 domain-containing protein)	sp|Q12314|SFM1_YEAST(Protein arginine N-methyltransferase SFM1 OS=Saccharomyces cerevisiae (strain ATCC 204508 / S288c) OX=559292 GN=SFM1 PE=1 SV=1)	PF04252(RNA_Me_trans:Predicted SAM-dependent RNA methyltransferase)
TRINITY_DN11064_c0_g1	-0.178019	1.68368	-0.752833	-0.752833	0.98	8.7267	0	0	no		yes	up	1	uncharacterized protein LOC111363841 [Spodoptera litura]	GO:0015969(biological_process:guanosine tetraphosphate metabolic process); GO:0051903(molecular_function:S-(hydroxymethyl)glutathione dehydrogenase activity); GO:0004721(molecular_function:phosphoprotein phosphatase activity); GO:0008173(molecular_function:RNA methyltransferase activity); GO:0003723(molecular_function:RNA binding); GO:0003676(molecular_function:nucleic acid binding); GO:0006069(b…	K15331	TRMT2B, TRM2	0	COG2265(S:Function unknown)	COG2265(Polyprotein)	sp|Q09833|YAD7_SCHPO(tRNA (uracil(54)-C(5))-methyltransferase OS=Schizosaccharomyces pombe (strain 972 / ATCC 24843) OX=284812 GN=SPAC4G8.07c PE=3 SV=1)	PF05958(tRNA_U5-meth_tr:tRNA (Uracil-5-)-methyltransferase); PF09445(Methyltransf_15:RNA cap guanine-N2 methyltransferase); PF13847(Methyltransf_31:Methyltransferase domain); PF13649(Methyltransf_25:Methyltransferase domain)
TRINITY_DN11064_c0_g2	0.23814	1.53811	-0.888122	-0.888122	4.9767	26.0233	0	0	no		yes	up	1	protein unc-45 homolog B [Strongylocentrotus purpuratus]	0	K21991	UNC45	0	ENOG410XQNT(S:Function unknown)	ENOG410XQNT(Polyprotein)	sp|O74994|RNG3_SCHPO(Ring assembly protein 3 OS=Schizosaccharomyces pombe (strain 972 / ATCC 24843) OX=284812 GN=rng3 PE=4 SV=1)	PF00514(Arm:Armadillo/beta-catenin-like repeat)
TRINITY_DN11066_c0_g1	-0.151785	1.6773	-0.760486	-0.765033	1.7867	26.4267	0.0133	0	no		yes	up	1	transmembrane protein 19 [Drosophila virilis]	GO:0016021(cellular_component:integral component of membrane)	0	0	0	ENOG410XQMT(S:Function unknown)	ENOG410XQMT(phospholipase c)	sp|Q0WP96|PGR_ARATH(Protein PGR OS=Arabidopsis thaliana OX=3702 GN=PGR PE=2 SV=1)	PF01940(DUF92:Integral membrane protein DUF92)
TRINITY_DN11071_c0_g1	-0.123691	1.67002	-0.782577	-0.76375	0.9467	5.8167	0	0.0133	no		yes	up	1	N-glycosylase/DNA lyase isoform X1 [Lingula anatina]	GO:0016829(molecular_function:lyase activity); GO:0006284(biological_process:base-excision repair); GO:0003684(molecular_function:damaged DNA binding); GO:0008534(molecular_function:oxidized purine nucleobase lesion DNA N-glycosylase activity); GO:0006289(biological_process:nucleotide-excision repair)	K03660	OGG1	map03410(Base excision repair)	COG0122(S:Function unknown)	COG0122(serine 3-dehydrogenase activity)	sp|O70249|OGG1_RAT(N-glycosylase/DNA lyase OS=Rattus norvegicus OX=10116 GN=Ogg1 PE=2 SV=1)	PF07934(OGG_N:8-oxoguanine DNA glycosylase, N-terminal domain); PF00730(HhH-GPD:HhH-GPD superfamily base excision DNA repair protein); PF00633(HHH:Helix-hairpin-helix motif)
TRINITY_DN11073_c0_g1	-0.359758	1.7173	-0.67877	-0.67877	0.2633	2.5033	0	0	no		yes	up	1	0	0	0	0	0	ENOG410YGGP(S:Function unknown)	ENOG410YGGP(Conserved hypothetical, protein)	0	PF12520(DUF3723:Protein of unknown function (DUF3723))
TRINITY_DN11077_c0_g1	-0.26467	1.70204	-0.718684	-0.718684	0.87	12.61	0	0	no		yes	up	1	histone acetyltransferase KAT6B-like isoform X2 [Dendronephthya gigantea]	GO:0042393(molecular_function:histone binding); GO:0000123(cellular_component:histone acetyltransferase complex); GO:0005634(cellular_component:nucleus); GO:0004402(molecular_function:histone acetyltransferase activity); GO:0006355(biological_process:regulation of transcription, DNA-templated); GO:0000790(cellular_component:nuclear chromatin); GO:0045892(biological_process:negative regulation of …	K11378	SAS3	0	COG5027(U:Intracellular trafficking, secretion, and vesicular transport)	COG5027(cornichon homolog)	sp|Q10325|MST2_SCHPO(Histone acetyltransferase mst2 OS=Schizosaccharomyces pombe (strain 972 / ATCC 24843) OX=284812 GN=mst2 PE=1 SV=1)	PF01853(MOZ_SAS:MOZ/SAS family); PF17772(zf-MYST:MYST family zinc finger domain)
TRINITY_DN11085_c0_g1	0.105178	1.59492	-0.850049	-0.850049	5.6033	62.1767	0	0	no		yes	up	1	0	0	K14860	TMA16	0	ENOG41123PX(S:Function unknown)	ENOG41123PX(Translation machinery-associated protein)	0	PF11176(Tma16:Translation machinery-associated protein 16)
TRINITY_DN11087_c0_g1	0.113266	1.59174	-0.852504	-0.852504	6.6867	85.92	0	0	no		yes	up	1	PREDICTED: 39S ribosomal protein L47, mitochondrial-like [Amphimedon queenslandica]	GO:0003735(molecular_function:structural constituent of ribosome); GO:0006412(biological_process:translation); GO:0005761(cellular_component:mitochondrial ribosome)	K17428	MRPL47, NCM1	0	ENOG41121MX(S:Function unknown)	ENOG41121MX(ZnF_C2HC)	sp|Q2H080|RM04_CHAGB(54S ribosomal protein L4, mitochondrial OS=Chaetomium globosum (strain ATCC 6205 / CBS 148.51 / DSM 1962 / NBRC 6347 / NRRL 1970) OX=306901 GN=MRPL4 PE=3 SV=1)	PF06984(MRP-L47:Mitochondrial 39-S ribosomal protein L47 (MRP-L47))
TRINITY_DN11094_c0_g1	-0.179358	1.684	-0.752321	-0.752321	1.3733	17.9833	0	0	no		yes	up	1	hypothetical protein CAPTEDRAFT_192455 [Capitella teleta]	GO:0005768(cellular_component:endosome); GO:0006886(biological_process:intracellular protein transport); GO:0003924(molecular_function:GTPase activity); GO:0032482(biological_process:Rab protein signal transduction); GO:0012505(cellular_component:endomembrane system); GO:0030100(biological_process:regulation of endocytosis); GO:0005525(molecular_function:GTP binding)	0	0	0	ENOG410XQ9X(V:Defense mechanisms)	ENOG410XQ9X((ABC) transporter)	sp|O13876|YPT4_SCHPO(GTP-binding protein ypt4 OS=Schizosaccharomyces pombe (strain 972 / ATCC 24843) OX=284812 GN=ypt4 PE=3 SV=1)	PF00071(Ras:Ras family); PF08477(Roc:Ras of Complex, Roc, domain of DAPkinase); PF00025(Arf:ADP-ribosylation factor family); PF01926(MMR_HSR1:50S ribosome-binding GTPase)
TRINITY_DN11098_c0_g1	-0.243589	1.69796	-0.727185	-0.727185	1.12	19.22	0	0	no		yes	up	1	0	0	0	0	0	COG4359(E:Amino acid transport and metabolism)	COG4359(phosphatase)	sp|Q9P6N2|PTF1_SCHPO(Pdp3-interacting factor 1 OS=Schizosaccharomyces pombe (strain 972 / ATCC 24843) OX=284812 GN=ptf1 PE=1 SV=1)	PF12710(HAD:haloacid dehalogenase-like hydrolase)
TRINITY_DN111_c1_g2	-0.306329	-0.992753	-0.369477	1.66856	7.59	2.84	9.37	17.8733	yes	down	yes	down	3	Atlastin, partial [Operophtera brumata]	GO:0003924(molecular_function:GTPase activity); GO:0005525(molecular_function:GTP binding)	0	0	0	0	0	0	0
TRINITY_DN11104_c0_g1	-0.367914	1.71837	-0.675226	-0.675226	0.4133	6.15	0	0	no		yes	up	1	nuc-1 negative regulatory protein preg-like [Nilaparvata lugens]	GO:0003824(molecular_function:catalytic activity); GO:0016491(molecular_function:oxidoreductase activity); GO:0050662(molecular_function:coenzyme binding)	0	0	0	ENOG4111TTK(S:Function unknown)	ENOG4111TTK(Cyclin-dependent protein kinase)	sp|Q06712|PREG_NEUCR(Nuc-1 negative regulatory protein preg OS=Neurospora crassa (strain ATCC 24698 / 74-OR23-1A / CBS 708.71 / DSM 1257 / FGSC 987) OX=367110 GN=preg PE=1 SV=1)	PF08613(Cyclin:Cyclin)
TRINITY_DN11106_c0_g1	-0.284145	1.70558	-0.71072	-0.71072	0.6567	7.5267	0	0	no		yes	up	1	0	0	0	0	0	ENOG410YAAM(S:Function unknown)	ENOG410YAAM(Conserved hypothetical, protein)	sp|Q59VM7|GIG1_CANAL(N-acetylglucosamine-induced protein 1 OS=Candida albicans (strain SC5314 / ATCC MYA-2876) OX=237561 GN=GIG1 PE=2 SV=1)	PF02152(FolB:Dihydroneopterin aldolase); PF12239(DUF3605:Protein of unknown function (DUF3605))
TRINITY_DN11107_c0_g1	-0.312685	1.71039	-0.698853	-0.698853	0.27	1.66	0	0	no		yes	up	1	0	0	0	0	0	0	0	0	PF13424(TPR_12:Tetratricopeptide repeat); PF13374(TPR_10:Tetratricopeptide repeat); PF17874(TPR_MalT:MalT-like TPR region); PF13176(TPR_7:Tetratricopeptide repeat)
TRINITY_DN11110_c0_g1	0.000674815	1.63277	-0.816721	-0.816721	3.08	32.4667	0	0	no		yes	up	1	mitochondrial inner membrane protease subunit 2 [Strongylocentrotus purpuratus]	GO:0042720(cellular_component:mitochondrial inner membrane peptidase complex); GO:0006627(biological_process:protein processing involved in protein targeting to mitochondrion); GO:0006465(biological_process:signal peptide processing); GO:0008236(molecular_function:serine-type peptidase activity)	K09648	IMP2	map03060(Protein export)	COG0681(K:Transcription)	COG0681(ELL associated factor)	sp|Q9UST2|IMP2L_SCHPO(Mitochondrial inner membrane protease subunit 2 OS=Schizosaccharomyces pombe (strain 972 / ATCC 24843) OX=284812 GN=SPBC336.13c PE=3 SV=1)	PF10502(Peptidase_S26:Signal peptidase, peptidase S26)
TRINITY_DN1112_c0_g1	-0.230023	1.6952	-0.73259	-0.73259	0.7633	7.3267	0	0	no		yes	up	1	ubiquitin carboxyl-terminal hydrolase isozyme L5-like isoform X1 [Acropora millepora]	GO:0006511(biological_process:ubiquitin-dependent protein catabolic process); GO:0016579(biological_process:protein deubiquitination); GO:0004843(molecular_function:thiol-dependent ubiquitin-specific protease activity); GO:0032435(biological_process:negative regulation of proteasomal ubiquitin-dependent protein catabolic process)	K05610	UCHL5, UCH37	0	ENOG410XP0P(O:Posttranslational modification, protein turnover, chaperones); COG2912(S:Function unknown)	ENOG410XP0P(ubiquitin carboxyl-terminal hydrolase); COG2912(F-box protein 21)	sp|Q54N38|UCHL5_DICDI(Ubiquitin carboxyl-terminal hydrolase isozyme L5 OS=Dictyostelium discoideum OX=44689 GN=uch2 PE=3 SV=1)	PF01088(Peptidase_C12:Ubiquitin carboxyl-terminal hydrolase, family 1)
TRINITY_DN11128_c0_g1	-0.194194	1.68743	-0.746617	-0.746617	1.2967	17.15	0	0	no		yes	up	1	Probable tRNAHis guanylyltransferase [Caligus rogercresseyi]	GO:0006400(biological_process:tRNA modification); GO:0000287(molecular_function:magnesium ion binding); GO:0008033(biological_process:tRNA processing); GO:0008193(molecular_function:tRNA guanylyltransferase activity); GO:0005525(molecular_function:GTP binding)	K10761	THG1	0	COG4021(S:Function unknown)	COG4021(guanylyltransferase)	sp|Q7SDM8|THG1_NEUCR(tRNA(His) guanylyltransferase OS=Neurospora crassa (strain ATCC 24698 / 74-OR23-1A / CBS 708.71 / DSM 1257 / FGSC 987) OX=367110 GN=rgt-1 PE=3 SV=1)	PF14413(Thg1C:Thg1 C terminal domain); PF04446(Thg1:tRNAHis guanylyltransferase)
TRINITY_DN11137_c0_g1	-0.112547	1.66706	-0.777255	-0.777255	1.57	14.83	0	0	no		yes	up	1	PREDICTED: endoplasmic reticulum-Golgi intermediate compartment protein 2-like [Hydra vulgaris]	GO:0016021(cellular_component:integral component of membrane); GO:0004198(molecular_function:calcium-dependent cysteine-type endopeptidase activity); GO:0005509(molecular_function:calcium ion binding)	0	0	0	ENOG410XP0B(T:Signal transduction mechanisms)	ENOG410XP0B(Protein tyrosine kinase 2)	sp|O94283|ERV41_SCHPO(ER-derived vesicles protein 41 OS=Schizosaccharomyces pombe (strain 972 / ATCC 24843) OX=284812 GN=erv41 PE=1 SV=1)	PF07970(COPIIcoated_ERV:Endoplasmic reticulum vesicle transporter); PF13850(ERGIC_N:Endoplasmic Reticulum-Golgi Intermediate Compartment (ERGIC))
TRINITY_DN11144_c0_g1	-0.279198	1.7047	-0.712753	-0.712753	0.28	1.69	0	0	no		yes	up	1	PREDICTED: uncharacterized protein LOC100632362 isoform X2 [Amphimedon queenslandica]	GO:0016021(cellular_component:integral component of membrane); GO:0007264(biological_process:small GTPase mediated signal transduction); GO:0005085(molecular_function:guanyl-nucleotide exchange factor activity)	0	0	0	ENOG410Y7GN(S:Function unknown); ENOG410XR96(S:Function unknown)	ENOG410Y7GN(Guanine nucleotide exchange factor); ENOG410XR96(Guanine nucleotide exchange factor)	sp|Q75BH9|LTE1_ASHGO(Guanine nucleotide exchange factor LTE1 OS=Ashbya gossypii (strain ATCC 10895 / CBS 109.51 / FGSC 9923 / NRRL Y-1056) OX=284811 GN=LTE1 PE=3 SV=1)	PF00617(RasGEF:RasGEF domain)
TRINITY_DN11145_c0_g1	-0.270735	1.70316	-0.719721	-0.712705	0.6567	6.8267	0	0.0067	no		yes	up	1	0	0	0	0	0	COG0477(S:Function unknown)	COG0477(sterile alpha motif domain containing)	sp|Q9HDX4|MFC1_SCHPO(Uncharacterized transporter mfc1 OS=Schizosaccharomyces pombe (strain 972 / ATCC 24843) OX=284812 GN=mfc1 PE=3 SV=2)	PF07690(MFS_1:Major Facilitator Superfamily)
TRINITY_DN1115_c0_g1	-0.114824	1.66767	-0.778961	-0.773888	1.7433	18.0667	0	0.0067	no		yes	up	1	serine/threonine-protein kinase Sgk2-like isoform X3 [Varroa destructor]	GO:0035091(molecular_function:phosphatidylinositol binding); GO:0004674(molecular_function:protein serine/threonine kinase activity); GO:0005524(molecular_function:ATP binding)	K19800	SCH9	map04213(Longevity regulating pathway - multiple species)	ENOG410XNPH(S:Function unknown)	ENOG410XNPH(serine threonine-protein kinase Sgk2)	sp|Q5AHG6|SCH9_CANAL(Serine/threonine-protein kinase SCH9 OS=Candida albicans (strain SC5314 / ATCC MYA-2876) OX=237561 GN=SCH9 PE=3 SV=2)	PF00069(Pkinase:Protein kinase domain); PF07714(PK_Tyr_Ser-Thr:Protein tyrosine and serine/threonine kinase); PF00433(Pkinase_C:Protein kinase C terminal domain); PF14531(Kinase-like:Kinase-like); PF00168(C2:C2 domain)
TRINITY_DN11151_c0_g1	-0.267497	1.70257	-0.717535	-0.717535	0.3667	2.33	0	0	no		yes	up	1	fumarylacetoacetate hydrolase domain-containing protein 2 [Crassostrea gigas]	GO:0003824(molecular_function:catalytic activity)	K03142	TFIIH2, GTF2H2, SSL1	map03022(Basal transcription factors); map05203(Viral carcinogenesis); map03420(Nucleotide excision repair)	COG0179(Q:Secondary metabolites biosynthesis, transport and catabolism)	COG0179(Fumarylacetoacetate hydrolase)	sp|Q54BF3|FAHD2_DICDI(Fumarylacetoacetate hydrolase domain-containing protein 2 homolog OS=Dictyostelium discoideum OX=44689 GN=fahd2 PE=3 SV=1)	PF01557(FAA_hydrolase:Fumarylacetoacetate (FAA) hydrolase family)
TRINITY_DN11152_c0_g1	0.140668	1.58071	-0.860689	-0.860689	2.9467	14.83	0	0	no		yes	up	1	uncharacterized protein YMR178W-like [Nilaparvata lugens]	GO:0006747(biological_process:FAD biosynthetic process); GO:0003824(molecular_function:catalytic activity); GO:0003919(molecular_function:FMN adenylyltransferase activity)	0	0	0	COG1058(H:Coenzyme transport and metabolism)	COG1058(competence damage-inducible protein)	sp|Q03219|YM44_YEAST(Uncharacterized protein YMR178W OS=Saccharomyces cerevisiae (strain ATCC 204508 / S288c) OX=559292 GN=YMR178W PE=1 SV=1)	PF00994(MoCF_biosynth:Probable molybdopterin binding domain)
TRINITY_DN11155_c0_g1	-0.0081752	1.63569	-0.809246	-0.818271	2.8067	27.2933	0.0167	0	no		yes	up	1	unnamed protein product [Soboliphyme baturini]	GO:0016021(cellular_component:integral component of membrane); GO:0046873(molecular_function:metal ion transmembrane transporter activity)	K07034	K07034	0	COG1584(S:Function unknown)	COG1584(gpr1 fun34 YaaH family protein)	sp|Q5B2K4|ACPA_EMENI(Acetate permease A OS=Emericella nidulans (strain FGSC A4 / ATCC 38163 / CBS 112.46 / NRRL 194 / M139) OX=227321 GN=acpA PE=2 SV=1)	PF01184(Gpr1_Fun34_YaaH:GPR1/FUN34/yaaH family)
TRINITY_DN11159_c0_g1	0.0586621	1.6125	-0.835582	-0.835582	2.65	17.2667	0	0	no		yes	up	1	uncharacterized protein LOC111061733 [Nilaparvata lugens]	0	0	0	0	ENOG4110I9J(S:Function unknown)	ENOG4110I9J(leucine Rich Repeat)	sp|Q06479|YL352_YEAST(F-box protein YLR352W OS=Saccharomyces cerevisiae (strain ATCC 204508 / S288c) OX=559292 GN=YLR352W PE=1 SV=1)	0
TRINITY_DN11161_c0_g1	-0.301364	1.70854	-0.703588	-0.703588	0.6	7.9633	0	0	no		yes	up	1	0	0	0	0	0	ENOG410XXVQ(U:Intracellular trafficking, secretion, and vesicular transport)	ENOG410XXVQ(amino acid)	sp|P38680|MTR_NEUCR(N amino acid transport system protein OS=Neurospora crassa (strain ATCC 24698 / 74-OR23-1A / CBS 708.71 / DSM 1257 / FGSC 987) OX=367110 GN=mtr PE=3 SV=2)	PF01490(Aa_trans:Transmembrane amino acid transporter protein)
TRINITY_DN11165_c0_g1	-0.346514	1.71548	-0.684486	-0.684486	0.7367	21.4967	0	0	no		yes	up	1	clock-controlled protein 8-like [Nilaparvata lugens]	0	K21642	OPI1	0	ENOG4111P07(S:Function unknown)	ENOG4111P07(Clock controled protein)	sp|Q01306|CCG8_NEUCR(Clock-controlled protein 8 OS=Neurospora crassa (strain ATCC 24698 / 74-OR23-1A / CBS 708.71 / DSM 1257 / FGSC 987) OX=367110 GN=ccg-8 PE=2 SV=3)	PF08618(Opi1:Transcription factor Opi1)
TRINITY_DN11169_c0_g1	0.098889	1.59737	-0.848991	-0.847264	6.4667	84.4033	0	0.0033	no		yes	up	1	CAD protein-like [Daphnia magna]	GO:0005737(cellular_component:cytoplasm); GO:0016812(molecular_function:hydrolase activity, acting on carbon-nitrogen (but not peptide) bonds, in cyclic amides); GO:0006207(biological_process:'de novo' pyrimidine nucleobase biosynthetic process); GO:0005829(cellular_component:cytosol); GO:0006541(biological_process:glutamine metabolic process); GO:0006228(biological_process:UTP biosynthetic proce…	K01955	carB, CPA2	map00240(Pyrimidine metabolism); map00250(Alanine, aspartate and glutamate metabolism)	COG0458(F:Nucleotide transport and metabolism)	COG0458(carbamoyl-phosphate synthetase ammonia chain)	sp|O94313|CARB_SCHPO(Carbamoyl-phosphate synthase arginine-specific large chain OS=Schizosaccharomyces pombe (strain 972 / ATCC 24843) OX=284812 GN=arg4 PE=3 SV=1)	PF02786(CPSase_L_D2:Carbamoyl-phosphate synthase L chain, ATP binding domain); PF02787(CPSase_L_D3:Carbamoyl-phosphate synthetase large chain, oligomerisation domain); PF02222(ATP-grasp:ATP-grasp domain); PF07478(Dala_Dala_lig_C:D-ala D-ala ligase C-terminus); PF15632(ATPgrasp_Ter:ATP-grasp in the biosynthetic pathway with Ter operon); PF13535(ATP-grasp_4:ATP-grasp domain)
TRINITY_DN11171_c0_g1	0.0584376	1.61258	-0.835511	-0.835511	4.8567	58.86	0	0	no		yes	up	1	hypothetical protein FO519_008976 [Halicephalobus sp. NKZ332]	GO:0000287(molecular_function:magnesium ion binding); GO:0004523(molecular_function:RNA-DNA hybrid ribonuclease activity); GO:0003676(molecular_function:nucleic acid binding)	K03469	rnhA, RNASEH1	map03030(DNA replication)	COG0328(L:Replication, recombination and repair)	COG0328(ribonuclease H activity)	sp|Q9UST8|RNH1_SCHPO(Ribonuclease H OS=Schizosaccharomyces pombe (strain 972 / ATCC 24843) OX=284812 GN=rnh1 PE=1 SV=1)	PF00075(RNase_H:RNase H); PF01693(Cauli_VI:Caulimovirus viroplasmin)
TRINITY_DN11172_c0_g1	-0.00320382	1.63405	-0.819471	-0.811377	3.4833	41.6133	0	0.0133	no		yes	up	1	ubiquitin carboxyl-terminal hydrolase 7 isoform X5 [Ooceraea biroi]	GO:0016021(cellular_component:integral component of membrane); GO:0006511(biological_process:ubiquitin-dependent protein catabolic process); GO:0016579(biological_process:protein deubiquitination); GO:0036459(molecular_function:thiol-dependent ubiquitinyl hydrolase activity); GO:0046856(biological_process:phosphatidylinositol dephosphorylation)	K11838	USP7, UBP15	map04068(FoxO signaling pathway); map05203(Viral carcinogenesis); map05169(Epstein-Barr virus infection)	COG5077(S:Function unknown)	COG5077(cuticular protein analogous to peritrophins 3-E)	sp|Q9UTT1|UBP21_SCHPO(Ubiquitin carboxyl-terminal hydrolase 21 OS=Schizosaccharomyces pombe (strain 972 / ATCC 24843) OX=284812 GN=ubp21 PE=3 SV=2)	PF12436(USP7_ICP0_bdg:ICP0-binding domain of Ubiquitin-specific protease 7); PF14533(USP7_C2:Ubiquitin-specific protease C-terminal); PF00443(UCH:Ubiquitin carboxyl-terminal hydrolase); PF13423(UCH_1:Ubiquitin carboxyl-terminal hydrolase); PF00917(MATH:MATH domain)
TRINITY_DN11173_c0_g1	-0.100872	1.66385	-0.781487	-0.781487	1.8167	18.2367	0	0	no		yes	up	1	symplekin-like [Actinia tenebrosa]	0	K06100	SYMPK	map04530(Tight junction); map03015(mRNA surveillance pathway)	ENOG410ZW0M(A:RNA processing and modification); ENOG410XQAS(A:RNA processing and modification)	ENOG410ZW0M(mRNA cleavage and polyadenylation specificity factor complex subunit pta1); ENOG410XQAS(mRNA cleavage and polyadenylation specificity factor complex subunit pta1)	sp|Q10222|PTA1_SCHPO(mRNA cleavage and polyadenylation specificity factor complex subunit pta1 OS=Schizosaccharomyces pombe (strain 972 / ATCC 24843) OX=284812 GN=pta1 PE=1 SV=2)	PF11935(DUF3453:Domain of unknown function (DUF3453))
TRINITY_DN1119_c0_g1	0.382935	1.46494	-0.923317	-0.924556	37.7833	413.153	0.04	0.02	yes	up	yes	up	2	60S ribosomal protein L4-A-like [Mizuhopecten yessoensis]	GO:0005840(cellular_component:ribosome); GO:0022625(cellular_component:cytosolic large ribosomal subunit); GO:0016021(cellular_component:integral component of membrane); GO:0003735(molecular_function:structural constituent of ribosome); GO:0003723(molecular_function:RNA binding); GO:0006412(biological_process:translation)	0	0	0	COG1167(S:Function unknown)	COG1167(RNA binding motif protein 8A)	sp|P35679|RL4A_SCHPO(60S ribosomal protein L4-A OS=Schizosaccharomyces pombe (strain 972 / ATCC 24843) OX=284812 GN=rpl402 PE=1 SV=2)	PF00573(Ribosomal_L4:Ribosomal protein L4/L1 family); PF14374(Ribos_L4_asso_C:60S ribosomal protein L4 C-terminal domain)
TRINITY_DN11190_c0_g1	-0.0717832	1.65552	-0.791867	-0.791867	2.0867	21.42	0	0	no		yes	up	1	PREDICTED: CCR4-NOT transcription complex subunit 7 isoform X2 [Rhagoletis zephyria]	GO:0030014(cellular_component:CCR4-NOT complex); GO:0004535(molecular_function:poly(A)-specific ribonuclease activity); GO:0003676(molecular_function:nucleic acid binding)	K12581	CNOT7_8, CAF1, POP2	map03018(RNA degradation)	COG5228(K:Transcription)	COG5228(Ccr4-not transcription complex, subunit)	sp|A4RK04|FYV10_MAGO7(Protein FYV10 OS=Magnaporthe oryzae (strain 70-15 / ATCC MYA-4617 / FGSC 8958) OX=242507 GN=FYV10 PE=3 SV=2)	PF04857(CAF1:CAF1 family ribonuclease)
TRINITY_DN11193_c0_g1	-0.0732262	1.65594	-0.791358	-0.791358	2.5633	36.0033	0	0	no		yes	up	1	delta-aminolevulinic acid dehydratase-like [Nilaparvata lugens]	GO:0004655(molecular_function:porphobilinogen synthase activity); GO:0046872(molecular_function:metal ion binding); GO:0006779(biological_process:porphyrin-containing compound biosynthetic process)	K01698	hemB, ALAD	map00860(Porphyrin and chlorophyll metabolism)	COG0113(S:Function unknown)	COG0113(PDZ domain (Also known as DHR or GLGF))	sp|P05373|HEM2_YEAST(Delta-aminolevulinic acid dehydratase OS=Saccharomyces cerevisiae (strain ATCC 204508 / S288c) OX=559292 GN=HEM2 PE=1 SV=2)	PF00490(ALAD:Delta-aminolevulinic acid dehydratase)
TRINITY_DN11194_c0_g2	-0.119628	1.66897	-0.774671	-0.774671	1.87	22.7833	0	0	no		yes	up	1	PREDICTED: ribosomal RNA-processing protein 7 homolog A-like [Saccoglossus kowalevskii]	GO:0034456(cellular_component:UTP-C complex); GO:0000028(biological_process:ribosomal small subunit assembly); GO:0006364(biological_process:rRNA processing); GO:0003676(molecular_function:nucleic acid binding); GO:0032545(cellular_component:CURI complex); GO:0003723(molecular_function:RNA binding)	K14545	RRP7	map03008(Ribosome biogenesis in eukaryotes)	ENOG410XRC4(S:Function unknown); ENOG410YHJN(J:Translation, ribosomal structure and biogenesis)	ENOG410XRC4(NIMA interactive protein); ENOG410YHJN(ribosomal RNA processing 7 homolog A (S. cerevisiae))	sp|O94683|RRP7_SCHPO(Ribosomal RNA-processing protein 7 OS=Schizosaccharomyces pombe (strain 972 / ATCC 24843) OX=284812 GN=rrp7 PE=3 SV=2)	PF12923(RRP7:Ribosomal RNA-processing protein 7 (RRP7) C-terminal domain); PF17799(RRM_Rrp7:Rrp7 RRM-like N-terminal domain)
TRINITY_DN11197_c0_g1	0.259875	1.52787	-0.899027	-0.88872	15.0567	173.823	0	0.02	no		yes	up	1	unknown, partial [Cotesia chilonis]	GO:0005759(cellular_component:mitochondrial matrix); GO:0005975(biological_process:carbohydrate metabolic process); GO:0006099(biological_process:tricarboxylic acid cycle); GO:0004108(molecular_function:citrate (Si)-synthase activity); GO:0006101(biological_process:citrate metabolic process)	K01647	CS, gltA	map00020(Citrate cycle (TCA cycle)); map00630(Glyoxylate and dicarboxylate metabolism)	COG0372(C:Energy production and conversion)	COG0372(citrate synthase)	sp|P34085|CISY_NEUCR(Citrate synthase, mitochondrial OS=Neurospora crassa (strain ATCC 24698 / 74-OR23-1A / CBS 708.71 / DSM 1257 / FGSC 987) OX=367110 GN=cit-1 PE=2 SV=2)	PF00285(Citrate_synt:Citrate synthase, C-terminal domain)
TRINITY_DN11198_c0_g1	0.0321779	1.62199	-0.827082	-0.827082	4.2133	53.33	0	0	no		yes	up	1	0	0	0	0	0	0	0	0	0
TRINITY_DN1120_c0_g1	-0.0781132	1.65737	-0.789628	-0.789628	2.0167	21.19	0	0	no		yes	up	1	0	0	0	0	0	ENOG410YKTT(S:Function unknown); ENOG410Z2CQ(S:Function unknown)	ENOG410YKTT(Ankyrin repeat protein); ENOG410Z2CQ(-)	0	PF01636(APH:Phosphotransferase enzyme family)
TRINITY_DN1120_c0_g2	-0.34035	1.71461	-0.687128	-0.687128	0.4133	5.2367	0	0	no		yes	up	1	0	0	0	0	0	ENOG410YKTT(S:Function unknown)	ENOG410YKTT(Ankyrin repeat protein)	0	PF01636(APH:Phosphotransferase enzyme family)
TRINITY_DN11200_c0_g1	-0.198964	1.6885	-0.746315	-0.743224	2.75	143.27	0	0.0067	no		yes	up	1	0	0	K07213	ATOX1, ATX1, copZ, golB	map04978(Mineral absorption)	COG2608(T:Signal transduction mechanisms)	COG2608(PPIases accelerate the folding of proteins. It catalyzes the cis-trans isomerization of proline imidic peptide bonds in oligopeptides. Acts as a regulatory subunit for PP2A-like phosphatases modulating their activity or substrate specificity, probably by inducing a conformational change in the catalytic subunit, a direct target of the PPIase. Can reactivate inactive phosphatase PP2A-phosp…	0	PF00403(HMA:Heavy-metal-associated domain)
TRINITY_DN11200_c1_g1	-0.185058	1.68533	-0.750137	-0.750137	0.9567	8.6367	0.0033	0	no		yes	up	1	probable ubiquitin fusion degradation protein C12B10.01c [Nilaparvata lugens]	GO:0016874(molecular_function:ligase activity); GO:0004842(molecular_function:ubiquitin-protein transferase activity); GO:0008270(molecular_function:zinc ion binding)	K10590	TRIP12	map04120(Ubiquitin mediated proteolysis)	COG5021(S:Function unknown)	COG5021(phosphoribosyltransferase)	sp|Q10435|YDE1_SCHPO(Probable ubiquitin fusion degradation protein C12B10.01c OS=Schizosaccharomyces pombe (strain 972 / ATCC 24843) OX=284812 GN=SPAC12B10.01c PE=3 SV=2)	PF00632(HECT:HECT-domain (ubiquitin-transferase))
TRINITY_DN11200_c1_g3	-0.00607849	1.63501	-0.814465	-0.814465	4.5267	79.1167	0	0	no		yes	up	1	hypothetical protein CAPTEDRAFT_214983 [Capitella teleta]	GO:0009116(biological_process:nucleoside metabolic process)	K07101	K07101	0	COG2236(S:Function unknown)	COG2236(phosphoribosyltransferase)	sp|O13917|HPRT_SCHPO(Hypoxanthine-guanine phosphoribosyltransferase OS=Schizosaccharomyces pombe (strain 972 / ATCC 24843) OX=284812 GN=hpt1 PE=3 SV=1)	PF00156(Pribosyltran:Phosphoribosyl transferase domain)
TRINITY_DN11200_c2_g1	-0.229778	1.69515	-0.732687	-0.732687	0.65	5.3267	0	0	no		yes	up	1	serine/threonine-protein phosphatase 2A activator-like [Pocillopora damicornis]	GO:0019211(molecular_function:phosphatase activator activity); GO:0005737(cellular_component:cytoplasm); GO:0003755(molecular_function:peptidyl-prolyl cis-trans isomerase activity)	K17605	PPP2R4, PTPA	map04931(Insulin resistance)	COG5057(T:Signal transduction mechanisms)	COG5057(PPIases accelerate the folding of proteins. It catalyzes the cis-trans isomerization of proline imidic peptide bonds in oligopeptides. Acts as a regulatory subunit for PP2A-like phosphatases modulating their activity or substrate specificity, probably by inducing a conformational change in the catalytic subunit, a direct target of the PPIase. Can reactivate inactive phosphatase PP2A-phosp…	sp|Q4I0M9|PTPA1_GIBZE(Serine/threonine-protein phosphatase 2A activator 1 OS=Gibberella zeae (strain PH-1 / ATCC MYA-4620 / FGSC 9075 / NRRL 31084) OX=229533 GN=RRD1 PE=3 SV=1)	PF03095(PTPA:Phosphotyrosyl phosphate activator (PTPA) protein)
TRINITY_DN11203_c0_g1	-0.236066	1.69644	-0.730189	-0.730189	1.03	13.8167	0	0	no		yes	up	1	uncharacterized protein LOC111061469 [Nilaparvata lugens]	0	0	0	0	ENOG410YBPQ(S:Function unknown)	ENOG410YBPQ(-)	0	0
TRINITY_DN11204_c0_g1	-0.0233396	1.64062	-0.805386	-0.811895	1.49	8.58	0.01	0	no		yes	up	1	0	0	0	0	0	ENOG4110VR8(S:Function unknown)	ENOG4110VR8(-)	0	0
TRINITY_DN11204_c0_g2	-0.185656	1.68547	-0.749907	-0.749907	0.82	5.8767	0	0	no		yes	up	1	ras guanyl-releasing protein 3-like [Acanthaster planci]	GO:0007264(biological_process:small GTPase mediated signal transduction); GO:0005085(molecular_function:guanyl-nucleotide exchange factor activity); GO:0005509(molecular_function:calcium ion binding)	0	0	0	ENOG410XPX9(S:Function unknown)	ENOG410XPX9(-)	sp|Q54PQ4|GEFA_DICDI(Ras guanine nucleotide exchange factor A OS=Dictyostelium discoideum OX=44689 GN=gefA PE=1 SV=1)	PF00617(RasGEF:RasGEF domain)
TRINITY_DN11207_c0_g1	0.00313986	1.63194	-0.817542	-0.817542	1.1367	4.4867	0	0	no		yes	up	1	Tubulin-specific chaperone E [Trichoplax sp. H2]	0	K21768	TBCE	0	ENOG410YS3M(S:Function unknown)	ENOG410YS3M(Tubulin folding cofactor E)	sp|Q32KS0|TBCE_BOVIN(Tubulin-specific chaperone E OS=Bos taurus OX=9913 GN=TBCE PE=2 SV=1)	PF01302(CAP_GLY:CAP-Gly domain); PF13855(LRR_8:Leucine rich repeat); PF12799(LRR_4:Leucine Rich repeats (2 copies))
TRINITY_DN11208_c0_g1	-0.372563	1.71896	-0.673197	-0.673197	0.23	2.2	0	0	no		yes	up	1	0	0	0	0	0	ENOG4110HUJ(S:Function unknown)	ENOG4110HUJ(Transcription factor)	sp|Q9P7H9|YIT3_SCHPO(Uncharacterized transcriptional regulatory protein C105.03c OS=Schizosaccharomyces pombe (strain 972 / ATCC 24843) OX=284812 GN=SPAC105.03c PE=3 SV=1)	PF04082(Fungal_trans:Fungal specific transcription factor domain); PF00172(Zn_clus:Fungal Zn(2)-Cys(6) binuclear cluster domain)
TRINITY_DN11208_c0_g2	-0.109848	1.66632	-0.778237	-0.778237	2.08	28.6433	0	0	no		yes	up	1	alanine--glyoxylate aminotransferase 2, mitochondrial [Parasteatoda tepidariorum]	GO:0008483(molecular_function:transaminase activity); GO:0030170(molecular_function:pyridoxal phosphate binding); GO:0008453(molecular_function:alanine-glyoxylate transaminase activity)	0	0	0	COG0160(S:Function unknown)	COG0160(Transcription factor)	sp|P16932|DGDA_BURCE(2,2-dialkylglycine decarboxylase OS=Burkholderia cepacia OX=292 GN=dgdA PE=1 SV=3)	PF00202(Aminotran_3:Aminotransferase class-III); PF00155(Aminotran_1_2:Aminotransferase class I and II)
TRINITY_DN11209_c0_g1	0.451131	1.42625	-0.938692	-0.938692	38.6	288.623	0	0	yes	up	yes	up	2	tubulin beta chain [Galendromus occidentalis]	GO:0005737(cellular_component:cytoplasm); GO:0007017(biological_process:microtubule-based process); GO:0003924(molecular_function:GTPase activity); GO:0005200(molecular_function:structural constituent of cytoskeleton); GO:0005874(cellular_component:microtubule); GO:0005525(molecular_function:GTP binding)	K07375	TUBB	map05010(Alzheimer's disease); map04540(Gap junction); map05016(Huntington's disease); map04145(Phagosome); map05130(Pathogenic Escherichia coli infection)	COG5023(Z:Cytoskeleton)	COG5023(protein polymerization)	sp|P41741|TBB_ACRCH(Tubulin beta chain OS=Acremonium chrysogenum OX=5044 GN=TUB2 PE=3 SV=1)	PF00091(Tubulin:Tubulin/FtsZ family, GTPase domain); PF03953(Tubulin_C:Tubulin C-terminal domain); PF10644(Misat_Tub_SegII:Misato Segment II tubulin-like domain)
TRINITY_DN1121_c0_g1	-0.250732	1.69937	-0.724319	-0.724319	0.53	4.1833	0	0	no		yes	up	1	0	0	0	0	0	ENOG410Y9PP(S:Function unknown)	ENOG410Y9PP(Conserved hypothetical, protein)	0	PF00328(His_Phos_2:Histidine phosphatase superfamily (branch 2))
TRINITY_DN1121_c0_g2	-0.17934	1.68391	-0.766993	-0.737574	5.1533	738.503	0.02	0.09	no		yes	up	1	0	0	0	0	0	0	0	0	0
TRINITY_DN1121_c0_g3	-0.31257	1.71037	-0.698901	-0.698901	0.5633	7.0933	0	0	no		yes	up	1	0	0	0	0	0	ENOG4111SPK(S:Function unknown)	ENOG4111SPK(Conserved hypothetical, protein)	0	0
TRINITY_DN1121_c1_g1	-0.0309436	1.64305	-0.806052	-0.806052	1.5967	10.42	0	0	no		yes	up	1	0	0	0	0	0	ENOG410Z01D(S:Function unknown)	ENOG410Z01D(Cell surface protein)	0	0
TRINITY_DN11216_c0_g1	-0.09013	1.66082	-0.784318	-0.786376	2.5667	39.37	0.0067	0	no		yes	up	1	hypothetical protein CAPTEDRAFT_172316 [Capitella teleta]	GO:0035091(molecular_function:phosphatidylinositol binding); GO:0004674(molecular_function:protein serine/threonine kinase activity); GO:0005524(molecular_function:ATP binding)	K13303	SGK2	map04068(FoxO signaling pathway); map04151(PI3K-Akt signaling pathway)	ENOG410XNPH(U:Intracellular trafficking, secretion, and vesicular transport)	ENOG410XNPH(Melatonin receptor)	sp|Q9P7J8|GAD8_SCHPO(Serine/threonine-protein kinase gad8 OS=Schizosaccharomyces pombe (strain 972 / ATCC 24843) OX=284812 GN=gad8 PE=1 SV=1)	PF00069(Pkinase:Protein kinase domain); PF07714(PK_Tyr_Ser-Thr:Protein tyrosine and serine/threonine kinase); PF00433(Pkinase_C:Protein kinase C terminal domain)
TRINITY_DN11218_c0_g1	-0.355571	1.71674	-0.680583	-0.680583	0.3333	3.3567	0	0	no		yes	up	1	0	0	0	0	0	ENOG4111TS6(I:Lipid transport and metabolism)	ENOG4111TS6(Catalyzes the hydrolysis of N-formyl-L-kynurenine to L- kynurenine, the second step in the kynurenine pathway of tryptophan degradation. Kynurenine may be further oxidized to nicotinic acid, NAD(H) and NADP(H). Required for elimination of toxic metabolites (By similarity))	sp|A5DNX8|KFA_PICGU(Kynurenine formamidase OS=Meyerozyma guilliermondii (strain ATCC 6260 / CBS 566 / DSM 6381 / JCM 1539 / NBRC 10279 / NRRL Y-324) OX=294746 GN=BNA7 PE=3 SV=2)	PF07859(Abhydrolase_3:alpha/beta hydrolase fold); PF12697(Abhydrolase_6:Alpha/beta hydrolase family); PF12146(Hydrolase_4:Serine aminopeptidase, S33)
TRINITY_DN11223_c0_g1	-0.0875383	1.66009	-0.786274	-0.786274	2.78	49.88	0	0	no		yes	up	1	ABC transporter G family member 20-like [Dermatophagoides pteronyssinus]	GO:0043190(cellular_component:ATP-binding cassette (ABC) transporter complex); GO:0042626(molecular_function:ATPase activity, coupled to transmembrane movement of substances); GO:0016021(cellular_component:integral component of membrane); GO:0016887(molecular_function:ATPase activity); GO:0055085(biological_process:transmembrane transport); GO:0005524(molecular_function:ATP binding)	K12608	CAF16	map03018(RNA degradation)	COG4586(S:Function unknown)	COG4586((ABC) transporter)	sp|Q7Z991|YE31_SCHPO(ABC transporter domain-containing protein C20G4.01 OS=Schizosaccharomyces pombe (strain 972 / ATCC 24843) OX=284812 GN=SPAC20G4.01 PE=4 SV=2)	PF00005(ABC_tran:ABC transporter); PF13304(AAA_21:AAA domain, putative AbiEii toxin, Type IV TA system); PF13555(AAA_29:P-loop containing region of AAA domain)
TRINITY_DN11228_c0_g1	0.215376	1.54853	-0.881099	-0.882804	9.2767	87.0833	0.01	0	no		yes	up	1	0	0	K22832	GAS1	0	ENOG410Z2A2(I:Lipid transport and metabolism)	ENOG410Z2A2(desaturase)	sp|D4ATC3|GAS1_ARTBC(1,3-beta-glucanosyltransferase ARB_07487 OS=Arthroderma benhamiae (strain ATCC MYA-4681 / CBS 112371) OX=663331 GN=ARB_07487 PE=1 SV=1)	PF03198(Glyco_hydro_72:Glucanosyltransferase); PF07983(X8:X8 domain); PF02836(Glyco_hydro_2_C:Glycosyl hydrolases family 2, TIM barrel domain)
TRINITY_DN11229_c0_g1	-0.262873	1.7017	-0.719414	-0.719414	0.7933	9.7633	0	0	no		yes	up	1	replication factor C subunit 1 isoform X1 [Crassostrea gigas]	GO:0006281(biological_process:DNA repair); GO:0005634(cellular_component:nucleus); GO:0003689(molecular_function:DNA clamp loader activity); GO:0005663(cellular_component:DNA replication factor C complex); GO:0006260(biological_process:DNA replication); GO:0003677(molecular_function:DNA binding); GO:0005524(molecular_function:ATP binding)	K10754	RFC1	map03430(Mismatch repair); map03420(Nucleotide excision repair); map03030(DNA replication)	COG5275(L:Replication, recombination and repair)	COG5275(domain) containing)	sp|O60182|RFC1_SCHPO(Replication factor C subunit 1 OS=Schizosaccharomyces pombe (strain 972 / ATCC 24843) OX=284812 GN=rfc1 PE=1 SV=1)	PF08519(RFC1:Replication factor RFC1 C terminal domain); PF00533(BRCT:BRCA1 C Terminus (BRCT) domain); PF00004(AAA:ATPase family associated with various cellular activities (AAA)); PF03215(Rad17:Rad17 P-loop domain); PF06144(DNA_pol3_delta:DNA polymerase III, delta subunit)
TRINITY_DN11232_c0_g1	-0.096891	1.66273	-0.785264	-0.780576	2.1133	23.7333	0	0.0067	no		yes	up	1	TIP41-like protein [Strongylocentrotus purpuratus]	GO:0043666(biological_process:regulation of phosphoprotein phosphatase activity); GO:0005829(cellular_component:cytosol); GO:0031929(biological_process:TOR signaling); GO:0043066(biological_process:negative regulation of apoptotic process); GO:0007165(biological_process:signal transduction); GO:0043009(biological_process:chordate embryonic development)	K17607	TIPRL, TIP41	0	ENOG410XT96(S:Function unknown)	ENOG410XT96(-)	sp|Q5FW12|TIPRL_XENTR(TIP41-like protein OS=Xenopus tropicalis OX=8364 GN=tiprl PE=2 SV=1)	PF04176(TIP41:TIP41-like family)
TRINITY_DN11236_c0_g1	0.173137	1.5671	-0.870119	-0.870119	7.12	66.9	0	0	no		yes	up	1	0	0	0	0	0	ENOG410ZAHC(S:Function unknown)	ENOG410ZAHC(-)	0	0
TRINITY_DN1124_c0_g1	0.488168	1.40405	-0.953567	-0.938647	121.097	1381.19	0.05	0.0833	yes	up	yes	up	2	40S ribosomal protein S6 [Exaiptasia pallida]	GO:0003735(molecular_function:structural constituent of ribosome); GO:0006412(biological_process:translation); GO:0005840(cellular_component:ribosome)	K02991	RP-S6e, RPS6	map05205(Proteoglycans in cancer); map03010(Ribosome); map04371(Apelin signaling pathway); map04910(Insulin signaling pathway); map01521(EGFR tyrosine kinase inhibitor resistance); map04150(mTOR signaling pathway); map04151(PI3K-Akt signaling pathway); map04066(HIF-1 signaling pathway)	COG2125(J:Translation, ribosomal structure and biogenesis)	COG2125(40s ribosomal protein s6)	sp|Q9C0Z7|RS6B_SCHPO(40S ribosomal protein S6-B OS=Schizosaccharomyces pombe (strain 972 / ATCC 24843) OX=284812 GN=rps602 PE=1 SV=1)	PF01092(Ribosomal_S6e:Ribosomal protein S6e)
TRINITY_DN11245_c0_g1	-1.62632	1.03126	0.0582088	0.536848	0.31	0.6633	0.9667	0.6833	no		no		4	LIM domain only protein 3-like isoform X1 [Hyposmocoma kahamanoa]	GO:0046872(molecular_function:metal ion binding)	0	0	0	ENOG410YIJ3(L:Replication, recombination and repair)	ENOG410YIJ3(Retrotransposon protein)	0	0
TRINITY_DN11254_c0_g2	-0.0442134	1.6472	-0.799388	-0.803596	2.8367	35.8867	0.0133	0	no		yes	up	1	small nuclear ribonucleoprotein Sm D3-like [Orbicella faveolata]	GO:0000243(cellular_component:commitment complex); GO:0007417(biological_process:central nervous system development); GO:0000387(biological_process:spliceosomal snRNP assembly); GO:0005634(cellular_component:nucleus); GO:0048477(biological_process:oogenesis); GO:0000278(biological_process:mitotic cell cycle); GO:0030182(biological_process:neuron differentiation); GO:0071011(cellular_component:pre…	0	0	0	ENOG4110202(S:Function unknown)	ENOG4110202(Conserved hypothetical, protein)	sp|O44437|SMD3_DROME(Small nuclear ribonucleoprotein Sm D3 OS=Drosophila melanogaster OX=7227 GN=SmD3 PE=1 SV=1)	PF01423(LSM:LSM domain)
TRINITY_DN1126_c0_g1	0.201115	1.55491	-0.878819	-0.877205	10.09	113.177	0.0067	0.0067	no		yes	up	1	0	0	0	0	0	ENOG410Y9WE(S:Function unknown)	ENOG410Y9WE(serine threonine-protein kinase Sgk2)	0	PF17667(Pkinase_fungal:Fungal protein kinase); PF00069(Pkinase:Protein kinase domain)
TRINITY_DN11260_c0_g1	0.133545	1.58362	-0.858581	-0.858581	6.0433	61.1233	0	0	no		yes	up	1	dynein light chain LC6, flagellar outer arm [Octopus vulgaris]	GO:0005737(cellular_component:cytoplasm); GO:0030286(cellular_component:dynein complex); GO:0007017(biological_process:microtubule-based process); GO:0005874(cellular_component:microtubule); GO:0003774(molecular_function:motor activity)	K10418	DYNLL	map04962(Vasopressin-regulated water reabsorption); map05132(Salmonella infection)	ENOG4111NK2(S:Function unknown)	ENOG4111NK2(dynein, light chain)	sp|O94111|DYL1_EMENI(Dynein light chain, cytoplasmic OS=Emericella nidulans (strain FGSC A4 / ATCC 38163 / CBS 112.46 / NRRL 194 / M139) OX=227321 GN=nudG PE=3 SV=1)	PF01221(Dynein_light:Dynein light chain type 1)
TRINITY_DN11265_c0_g1	0.811854	0.566784	-1.7065	0.327865	37.8233	21.3767	12.9	23.0633	yes	up	no		2	0	0	0	0	0	0	0	0	PF03318(ETX_MTX2:Clostridium epsilon toxin ETX/Bacillus mosquitocidal toxin MTX2)
TRINITY_DN11266_c0_g1	-0.0947395	1.66213	-0.783694	-0.783694	2.03	23.92	0	0	no		yes	up	1	0	0	0	0	0	ENOG4112C7H(S:Function unknown)	ENOG4112C7H(Rogdi leucine zipper containing protein)	0	PF10259(Rogdi_lz:Rogdi leucine zipper containing protein)
TRINITY_DN1127_c0_g1	-0.0887753	1.66044	-0.785832	-0.785832	2.08	25.4667	0	0	no		yes	up	1	branched-chain amino acid aminotransferase, partial [Nilaparvata lugens]	GO:0009098(biological_process:leucine biosynthetic process); GO:0052654(molecular_function:L-leucine transaminase activity); GO:0052655(molecular_function:L-valine transaminase activity); GO:0052656(molecular_function:L-isoleucine transaminase activity); GO:0005739(cellular_component:mitochondrion); GO:0004084(molecular_function:branched-chain-amino-acid transaminase activity); GO:0009099(biologi…	K00826	E2.6.1.42, ilvE	map00270(Cysteine and methionine metabolism); map00770(Pantothenate and CoA biosynthesis); map00280(Valine, leucine and isoleucine degradation); map00290(Valine, leucine and isoleucine biosynthesis)	COG0115(S:Function unknown)	COG0115(-)	sp|O14370|BCA1_SCHPO(Branched-chain-amino-acid aminotransferase, mitochondrial OS=Schizosaccharomyces pombe (strain 972 / ATCC 24843) OX=284812 GN=eca39 PE=1 SV=3)	PF01063(Aminotran_4:Amino-transferase class IV)
TRINITY_DN11278_c0_g1	0.00165087	1.63244	-0.817047	-0.817047	2.6233	22.7267	0	0	no		yes	up	1	PREDICTED: probable dimethyladenosine transferase [Hydra vulgaris]	GO:0005759(cellular_component:mitochondrial matrix); GO:0000179(molecular_function:rRNA (adenine-N6,N6-)-dimethyltransferase activity); GO:0003723(molecular_function:RNA binding); GO:0031167(biological_process:rRNA methylation)	K14191	DIM1	0	COG0030(S:Function unknown)	COG0030(Rogdi leucine zipper containing protein)	sp|G0SEH7|DIM1_CHATD(Dimethyladenosine transferase OS=Chaetomium thermophilum (strain DSM 1495 / CBS 144.50 / IMI 039719) OX=759272 GN=DIM1 PE=3 SV=2)	PF00398(RrnaAD:Ribosomal RNA adenine dimethylase); PF13649(Methyltransf_25:Methyltransferase domain); PF08241(Methyltransf_11:Methyltransferase domain); PF05175(MTS:Methyltransferase small domain)
TRINITY_DN1128_c0_g1	-0.154351	1.67795	-0.761798	-0.761798	1.3867	15.3733	0	0	no		yes	up	1	isoamyl acetate-hydrolyzing esterase 1 homolog [Lingula anatina]	0	K23978	IAH1	0	COG2755(E:Amino acid transport and metabolism)	COG2755(lipolytic protein G-D-S-L family)	sp|Q711G3|IAH1_RAT(Isoamyl acetate-hydrolyzing esterase 1 homolog OS=Rattus norvegicus OX=10116 GN=Iah1 PE=2 SV=2)	PF13472(Lipase_GDSL_2:GDSL-like Lipase/Acylhydrolase family); PF00657(Lipase_GDSL:GDSL-like Lipase/Acylhydrolase)
TRINITY_DN11282_c0_g1	-0.242215	1.69769	-0.727735	-0.727735	0.8967	11.6667	0	0	no		yes	up	1	0	0	0	0	0	ENOG410ZJ84(S:Function unknown)	ENOG410ZJ84(cell wall biogenesis protein Mhp1)	sp|P43638|MHP1_YEAST(MAP-homologous protein 1 OS=Saccharomyces cerevisiae (strain ATCC 204508 / S288c) OX=559292 GN=MHP1 PE=1 SV=1)	0
TRINITY_DN11286_c0_g1	-0.327842	1.71275	-0.692456	-0.692456	0.47	5.63	0	0	no		yes	up	1	0	0	0	0	0	ENOG410Y6EN(S:Function unknown)	ENOG410Y6EN(fatty-acyl-CoA reductase (alcohol-forming) activity)	0	PF13191(AAA_16:AAA ATPase domain); PF01637(ATPase_2:ATPase domain predominantly from Archaea)
TRINITY_DN1129_c0_g1	0.571343	1.35103	-0.977276	-0.945099	321.5	3212.84	0.1233	0.1967	yes	up	yes	up	2	40S ribosomal protein S24 [Lingula anatina]	GO:0003735(molecular_function:structural constituent of ribosome); GO:0016021(cellular_component:integral component of membrane); GO:0006412(biological_process:translation); GO:0005840(cellular_component:ribosome)	K02974	RP-S24e, RPS24	map03010(Ribosome)	COG2004(F:Nucleotide transport and metabolism); COG2004(H:Coenzyme transport and metabolism)	COG2004(cytosine purines, uracil, thiamine, allantoin permease); COG2004(cytosine purines, uracil, thiamine, allantoin permease)	sp|P0CU28|RS24_CHATD(40S ribosomal protein S24 OS=Chaetomium thermophilum (strain DSM 1495 / CBS 144.50 / IMI 039719) OX=759272 GN=CTHT_0041970.2 PE=1 SV=1)	PF01282(Ribosomal_S24e:Ribosomal protein S24e)
TRINITY_DN11294_c0_g1	-0.260385	1.70123	-0.720422	-0.720422	0.63	6.3267	0	0	no		yes	up	1	MFS PHS inorganic phosphate transporter [Brachionus plicatilis]	GO:0005737(cellular_component:cytoplasm); GO:0022857(molecular_function:transmembrane transporter activity); GO:0004364(molecular_function:glutathione transferase activity); GO:0016021(cellular_component:integral component of membrane); GO:0006749(biological_process:glutathione metabolic process)	K08176	PHO84	0	ENOG410ZVN7(S:Function unknown)	ENOG410ZVN7(Metallophosphoesterase 1)	sp|Q7RVX9|PHO5_NEUCR(Repressible high-affinity phosphate permease OS=Neurospora crassa (strain ATCC 24698 / 74-OR23-1A / CBS 708.71 / DSM 1257 / FGSC 987) OX=367110 GN=pho-5 PE=1 SV=2)	PF00083(Sugar_tr:Sugar (and other) transporter); PF07690(MFS_1:Major Facilitator Superfamily)
TRINITY_DN11296_c0_g1	-0.386029	1.72057	-0.674413	-0.660132	0.3767	6.2933	0	0.0133	no		yes	up	1	0	0	0	0	0	ENOG4111G7K(S:Function unknown)	ENOG4111G7K(conserved hypothetical protein)	sp|P48569|YD183_YEAST(Uncharacterized protein YDL183C OS=Saccharomyces cerevisiae (strain ATCC 204508 / S288c) OX=559292 GN=YDL183C PE=4 SV=1)	PF10173(Mit_KHE1:Mitochondrial K+-H+ exchange-related)
TRINITY_DN11313_c0_g1	0.0665289	1.60961	-0.835887	-0.840252	8.3	204.233	0.02	0	no		yes	up	1	NADP-specific glutamate dehydrogenase [Phallusia mammillata]	GO:0016639(molecular_function:oxidoreductase activity, acting on the CH-NH2 group of donors, NAD or NADP as acceptor); GO:0004354(molecular_function:glutamate dehydrogenase (NADP+) activity); GO:0006520(biological_process:cellular amino acid metabolic process); GO:0000166(molecular_function:nucleotide binding); GO:0006537(biological_process:glutamate biosynthetic process); GO:0005829(cellular_com…	K00262	E1.4.1.4, gdhA	map00220(Arginine biosynthesis); map00250(Alanine, aspartate and glutamate metabolism); map00910(Nitrogen metabolism)	COG0334(S:Function unknown)	COG0334(cell wall)	sp|O93934|DHE4_BOTFU(NADP-specific glutamate dehydrogenase OS=Botryotinia fuckeliana OX=40559 GN=gdhA PE=3 SV=1)	PF00208(ELFV_dehydrog:Glutamate/Leucine/Phenylalanine/Valine dehydrogenase); PF02812(ELFV_dehydrog_N:Glu/Leu/Phe/Val dehydrogenase, dimerisation domain)
TRINITY_DN11324_c0_g2	-0.294231	1.70734	-0.706552	-0.706552	0.2667	1.8033	0	0	no		yes	up	1	glutaminase A-like [Folsomia candida]	0	0	0	0	ENOG410XPKX(S:Function unknown)	ENOG410XPKX(Glutaminase)	sp|Q2U4L7|GTAA_ASPOR(Glutaminase A OS=Aspergillus oryzae (strain ATCC 42149 / RIB 40) OX=510516 GN=gtaA PE=1 SV=2)	PF17168(DUF5127:Domain of unknown function (DUF5127)); PF16335(DUF4965:Domain of unknown function (DUF4965)); PF08760(DUF1793:Domain of unknown function (DUF1793)); PF16334(DUF4964:Domain of unknown function (DUF4964))
TRINITY_DN11324_c0_g3	-0.196017	1.68784	-0.745912	-0.745912	0.2633	1.04	0	0	no		yes	up	1	PREDICTED: glycerophosphocholine phosphodiesterase GPCPD1 [Rhagoletis zephyria]	GO:0046475(biological_process:glycerophospholipid catabolic process); GO:0006629(biological_process:lipid metabolic process); GO:0047389(molecular_function:glycerophosphocholine phosphodiesterase activity); GO:2001070(molecular_function:starch binding); GO:0008081(molecular_function:phosphoric diester hydrolase activity)	K18696;K18695	GDE1;GPCPD1	map00564(Glycerophospholipid metabolism); map05231(Choline metabolism in cancer)	COG0584(S:Function unknown)	COG0584(Glutaminase)	sp|A0A1D8PNZ7|GDE1_CANAL(Glycerophosphocholine phosphodiesterase GDE1 OS=Candida albicans (strain SC5314 / ATCC MYA-2876) OX=237561 GN=GDE1 PE=2 SV=1)	PF03009(GDPD:Glycerophosphoryl diester phosphodiesterase family)
TRINITY_DN1133_c0_g1	0.28122	1.51758	-0.901401	-0.897402	22.1267	314.637	0	0.01	no		yes	up	1	0	0	0	0	0	ENOG4110BET(S:Function unknown)	ENOG4110BET(-)	0	0
TRINITY_DN11331_c0_g1	-0.257826	1.70074	-0.721458	-0.721458	0.7233	7.8533	0	0	no		yes	up	1	uncharacterized protein LOC111060612 [Nilaparvata lugens]	GO:0043161(biological_process:proteasome-mediated ubiquitin-dependent protein catabolic process); GO:0034657(cellular_component:GID complex)	K23336	ARMC8	0	COG5369(S:Function unknown)	COG5369(transposase)	sp|Q68FK4|ARMC8_XENLA(Armadillo repeat-containing protein 8 OS=Xenopus laevis OX=8355 GN=armc8 PE=2 SV=1)	PF00514(Arm:Armadillo/beta-catenin-like repeat)
TRINITY_DN11335_c0_g1	-0.185733	1.68549	-0.749878	-0.749878	0.6467	3.9633	0	0	no		yes	up	1	uncharacterized protein LOC103311307 [Acyrthosiphon pisum]	0	0	0	0	ENOG410YRM0(S:Function unknown); ENOG410YR3H(S:Function unknown)	ENOG410YRM0(cell wall); ENOG410YR3H(cell wall)	sp|O42721|MP1_TALMA(Cell wall mannoprotein 1 OS=Talaromyces marneffei OX=37727 GN=MP1 PE=1 SV=1)	PF12296(HsbA:Hydrophobic surface binding protein A)
TRINITY_DN11353_c0_g1	-0.0476108	1.64824	-0.798274	-0.802359	3	40.4133	0.01	0	no		yes	up	1	uncharacterized protein LOC111061417 [Nilaparvata lugens]	GO:0071011(cellular_component:precatalytic spliceosome); GO:0005686(cellular_component:U2 snRNP); GO:0000398(biological_process:mRNA splicing, via spliceosome)	K22823	NSMCE3, NSE3	0	ENOG4111S70(U:Intracellular trafficking, secretion, and vesicular transport)	ENOG4111S70(cholinergic receptor, nicotinic)	sp|Q923D4|SF3B5_MOUSE(Splicing factor 3B subunit 5 OS=Mus musculus OX=10090 GN=Sf3b5 PE=1 SV=1)	PF01454(MAGE:MAGE family)
TRINITY_DN11357_c0_g1	1.44503	0.0822923	-0.155906	-1.37142	145.443	22.0667	31.64	5.3833	yes	up	no		2	Uncharacterized protein OBRU01_08609 [Operophtera brumata]	0	0	0	0	ENOG410Y6DN(S:Function unknown); COG2272(I:Lipid transport and metabolism)	ENOG410Y6DN(-); COG2272(Carboxylesterase)	0	0
TRINITY_DN11358_c0_g1	-0.0978949	1.663	-0.787911	-0.777197	1.64	15.0567	0	0.0133	no		yes	up	1	0	0	0	0	0	ENOG410YC9G(S:Function unknown)	ENOG410YC9G(-)	0	0
TRINITY_DN1136_c0_g1	0.03042	1.6226	-0.827327	-0.825694	5.7233	109.25	0.01	0.01	no		yes	up	1	ubiquitin-like modifier-activating enzyme ATG7 [Lingula anatina]	GO:0005737(cellular_component:cytoplasm); GO:0000407(cellular_component:pre-autophagosomal structure); GO:0006914(biological_process:autophagy); GO:0008641(molecular_function:small protein activating enzyme activity); GO:0048188(cellular_component:Set1C/COMPASS complex); GO:0015031(biological_process:protein transport); GO:0071339(cellular_component:MLL1 complex)	K08337	ATG7	map04136(Autophagy - other); map04216(Ferroptosis); map04140(Autophagy - animal)	COG0476(H:Coenzyme transport and metabolism)	COG0476(small protein activating enzyme activity)	sp|I1S0J7|ATG7_GIBZE(Ubiquitin-like modifier-activating enzyme ATG7 OS=Gibberella zeae (strain PH-1 / ATCC MYA-4620 / FGSC 9075 / NRRL 31084) OX=229533 GN=ATG7 PE=3 SV=1)	PF16420(ATG7_N:Ubiquitin-like modifier-activating enzyme ATG7 N-terminus); PF00899(ThiF:ThiF family)
TRINITY_DN11360_c0_g1	-0.404553	1.72268	-0.659061	-0.659061	0.2067	2.6467	0	0	no		yes	up	1	0	0	0	0	0	0	0	0	0
TRINITY_DN11362_c0_g1	-0.260256	1.70121	-0.720474	-0.720474	0.62	5.6133	0	0	no		yes	up	1	hypothetical protein RvY_08873 [Ramazzottius varieornatus]	GO:0003824(molecular_function:catalytic activity)	K10882	EME1, MMS4	map03460(Fanconi anemia pathway); map03440(Homologous recombination)	ENOG4111IUS(S:Function unknown)	ENOG4111IUS(Conserved hypothetical, protein)	sp|Q9C103|EME1_SCHPO(Crossover junction endonuclease eme1 OS=Schizosaccharomyces pombe (strain 972 / ATCC 24843) OX=284812 GN=eme1 PE=1 SV=2)	PF00300(His_Phos_1:Histidine phosphatase superfamily (branch 1))
TRINITY_DN11364_c0_g2	0.0110336	1.62928	-0.817868	-0.822445	2.9133	26.0533	0.01	0	no		yes	up	1	PREDICTED: diphosphoinositol polyphosphate phosphohydrolase 1-like [Amphimedon queenslandica]	GO:0005737(cellular_component:cytoplasm); GO:0016787(molecular_function:hydrolase activity); GO:0071543(biological_process:diphosphoinositol polyphosphate metabolic process); GO:0005634(cellular_component:nucleus); GO:0000298(molecular_function:endopolyphosphatase activity); GO:0052840(molecular_function:inositol diphosphate tetrakisphosphate diphosphatase activity); GO:0052842(molecular_function…	K07766	E3.6.1.52	0	COG0494(S:Function unknown)	COG0494(Reverse transcriptase (RNA-dependent DNA polymerase))	sp|Q09790|APS1_SCHPO(Diphosphoinositol polyphosphate phosphohydrolase aps1 OS=Schizosaccharomyces pombe (strain 972 / ATCC 24843) OX=284812 GN=aps1 PE=1 SV=1)	PF00293(NUDIX:NUDIX domain)
TRINITY_DN11368_c2_g1	-1.24232	0.380598	-0.554149	1.41587	0.5567	49.6533	10.52	727.217	no		yes	down	4	0	0	0	0	0	0	0	0	0
TRINITY_DN11369_c0_g2	-0.357475	1.71699	-0.679759	-0.679759	0.3367	3.9267	0	0	no		yes	up	1	mitogen-activated protein kinase kinase kinase 2-like [Phallusia mammillata]	GO:0005737(cellular_component:cytoplasm); GO:0007346(biological_process:regulation of mitotic cell cycle); GO:0032147(biological_process:activation of protein kinase activity); GO:0031098(biological_process:stress-activated protein kinase signaling cascade); GO:0004674(molecular_function:protein serine/threonine kinase activity); GO:0005524(molecular_function:ATP binding); GO:0004672(molecular_fu…	0	0	0	ENOG410XQGS(S:Function unknown)	ENOG410XQGS(-)	sp|A2QHV0|SEPH_ASPNC(Cytokinesis protein sepH OS=Aspergillus niger (strain CBS 513.88 / FGSC A1513) OX=425011 GN=sepH PE=3 SV=1)	PF00069(Pkinase:Protein kinase domain); PF07714(PK_Tyr_Ser-Thr:Protein tyrosine and serine/threonine kinase); PF17667(Pkinase_fungal:Fungal protein kinase)
TRINITY_DN1137_c0_g1	-0.0246569	1.64105	-0.808195	-0.808195	2.9467	33.77	0	0	no		yes	up	1	RRP12-like protein [Stylophora pistillata]	0	K14794	RRP12	0	ENOG410XQ3D(S:Function unknown)	ENOG410XQ3D(ribosomal RNA processing 12 homolog (S. cerevisiae))	sp|Q12754|RRP12_YEAST(Ribosomal RNA-processing protein 12 OS=Saccharomyces cerevisiae (strain ATCC 204508 / S288c) OX=559292 GN=RRP12 PE=1 SV=1)	PF08161(NUC173:NUC173 domain)
TRINITY_DN1137_c0_g2	0.0483464	1.61624	-0.832294	-0.832294	3.9133	40.0533	0	0	no		yes	up	1	U3 small nucleolar ribonucleoprotein protein mpp10-like, partial [Nilaparvata lugens]	GO:0005732(cellular_component:small nucleolar ribonucleoprotein complex); GO:0032040(cellular_component:small-subunit processome); GO:0006364(biological_process:rRNA processing); GO:0034457(cellular_component:Mpp10 complex)	K14559	MPP10	map03008(Ribosome biogenesis in eukaryotes)	COG5384(S:Function unknown)	COG5384(Uncharacterized conserved protein (DUF2293))	sp|O13910|MPP10_SCHPO(U3 small nucleolar ribonucleoprotein protein mpp10 OS=Schizosaccharomyces pombe (strain 972 / ATCC 24843) OX=284812 GN=mpp10 PE=1 SV=1)	PF04006(Mpp10:Mpp10 protein)
TRINITY_DN11378_c0_g1	-0.267607	1.70259	-0.71749	-0.71749	0.8033	11.2033	0	0	no		yes	up	1	LOW QUALITY PROTEIN: probable NADH pyrophosphatase [Nilaparvata lugens]	GO:0016787(molecular_function:hydrolase activity); GO:0046872(molecular_function:metal ion binding)	K20403	TTI1	map04150(mTOR signaling pathway)	ENOG410XSN6(S:Function unknown)	ENOG410XSN6(Part of the outer membrane protein assembly complex, which is involved in assembly and insertion of beta-barrel proteins into the outer membrane (By similarity))	sp|Q9DCN1|NUD12_MOUSE(Peroxisomal NADH pyrophosphatase NUDT12 OS=Mus musculus OX=10090 GN=Nudt12 PE=1 SV=1)	PF00293(NUDIX:NUDIX domain); PF09296(NUDIX-like:NADH pyrophosphatase-like rudimentary NUDIX domain); PF09297(zf-NADH-PPase:NADH pyrophosphatase zinc ribbon domain)
TRINITY_DN11395_c0_g1	-0.474036	1.72866	-0.62731	-0.62731	0.0833	1.3	0	0	no		yes	up	1	PREDICTED: phytochrome A type 5-like [Plutella xylostella]	0	0	0	0	COG4251(T:Signal transduction mechanisms)	COG4251(red, far-red light phototransduction)	sp|Q9R6X3|PHYB_NOSS1(Cyanobacterial phytochrome B OS=Nostoc sp. (strain PCC 7120 / SAG 25.82 / UTEX 2576) OX=103690 GN=bphB PE=3 SV=1)	PF00360(PHY:Phytochrome region); PF02518(HATPase_c:Histidine kinase-, DNA gyrase B-, and HSP90-like ATPase); PF00072(Response_reg:Response regulator receiver domain); PF01590(GAF:GAF domain); PF00512(HisKA:His Kinase A (phospho-acceptor) domain); PF13581(HATPase_c_2:Histidine kinase-like ATPase domain)
TRINITY_DN11403_c0_g1	-0.239478	1.69714	-0.728829	-0.728829	0.77	7.71	0	0	no		yes	up	1	voltage-gated hydrogen channel 1-like [Actinia tenebrosa]	GO:0030171(molecular_function:voltage-gated proton channel activity); GO:0005887(cellular_component:integral component of plasma membrane)	K22644	HVCN1, HV1	0	ENOG41100J9(S:Function unknown)	ENOG41100J9(-)	sp|Q6DHQ1|HVCN1_DANRE(Voltage-gated hydrogen channel 1 OS=Danio rerio OX=7955 GN=hvcn1 PE=2 SV=1)	PF00520(Ion_trans:Ion transport protein)
TRINITY_DN11405_c0_g1	-0.57065	1.61179	-1.03754	-0.00360426	4.8933	52.0667	2.7233	8.16	no		yes	up	1	0	0	0	0	0	COG0518(F:Nucleotide transport and metabolism)	COG0518(Catalyzes the synthesis of GMP from XMP (By similarity))	sp|Q09686|YA14_SCHPO(Putative glutamine amidotransferase-like protein C13C5.04 OS=Schizosaccharomyces pombe (strain 972 / ATCC 24843) OX=284812 GN=SPAC13C5.04 PE=4 SV=1)	0
TRINITY_DN11408_c0_g1	0.206315	1.5526	-0.879455	-0.879455	5.91	40.4733	0	0	no		yes	up	1	0	0	0	0	0	ENOG41113MP(S:Function unknown)	ENOG41113MP(-)	0	0
TRINITY_DN11418_c0_g1	0.197684	1.55643	-0.877056	-0.877056	6.8667	55.91	0	0	no		yes	up	1	0	0	0	0	0	ENOG410Y933(S:Function unknown)	ENOG410Y933(Glycosyl hydrolase family 12)	0	0
TRINITY_DN1144_c0_g1	-0.000828043	1.63327	-0.818174	-0.814266	3.7533	48.5733	0	0.0067	no		yes	up	1	PREDICTED: uracil permease-like [Plutella xylostella]	0	K03457	TC.NCS1	0	COG1953(F:Nucleotide transport and metabolism); COG1953(H:Coenzyme transport and metabolism)	COG1953(cytosine purines, uracil, thiamine, allantoin permease); COG1953(cytosine purines, uracil, thiamine, allantoin permease)	sp|Q10279|FUR4_SCHPO(Uracil permease OS=Schizosaccharomyces pombe (strain 972 / ATCC 24843) OX=284812 GN=fur4 PE=1 SV=2)	PF02133(Transp_cyt_pur:Permease for cytosine/purines, uracil, thiamine, allantoin)
TRINITY_DN11442_c0_g1	-0.37686	1.71949	-0.671315	-0.671315	0.22	2.31	0	0	no		yes	up	1	uncharacterized protein LOC106172549 [Lingula anatina]	GO:0009063(biological_process:cellular amino acid catabolic process)	K12661	LRA3, rhmD	map00051(Fructose and mannose metabolism)	COG4948(S:Function unknown)	COG4948(Glycosyl hydrolase family 12)	sp|Q12DF1|RHMD_POLSJ(L-rhamnonate dehydratase OS=Polaromonas sp. (strain JS666 / ATCC BAA-500) OX=296591 GN=rhmD PE=1 SV=1)	PF13378(MR_MLE_C:Enolase C-terminal domain-like); PF02746(MR_MLE_N:Mandelate racemase / muconate lactonizing enzyme, N-terminal domain)
TRINITY_DN11449_c0_g1	-0.0638851	1.65318	-0.794646	-0.794646	2.1867	22.4933	0	0	no		yes	up	1	nucleoporin NIC96-like [Nilaparvata lugens]	GO:0016973(biological_process:poly(A)+ mRNA export from nucleus); GO:0017056(molecular_function:structural constituent of nuclear pore); GO:0005643(cellular_component:nuclear pore); GO:0016020(cellular_component:membrane); GO:0006606(biological_process:protein import into nucleus); GO:0015031(biological_process:protein transport); GO:0051028(biological_process:mRNA transport)	K14309	NUP93, NIC96	map03013(RNA transport)	ENOG410XPN3(S:Function unknown)	ENOG410XPN3(-)	sp|G0S024|NIC96_CHATD(Nucleoporin NIC96 OS=Chaetomium thermophilum (strain DSM 1495 / CBS 144.50 / IMI 039719) OX=759272 GN=NIC96 PE=1 SV=1)	PF04097(Nic96:Nup93/Nic96); PF13634(Nucleoporin_FG:Nucleoporin FG repeat region)
TRINITY_DN1145_c0_g1	-0.4263	1.72486	-0.64928	-0.64928	0.3267	8.24	0	0	no		yes	up	1	PREDICTED: sterol 3-beta-glucosyltransferase UGT80A2-like [Drosophila elegans]	0	0	0	0	COG1819(S:Function unknown)	COG1819(RING finger protein 212)	sp|Q9XIG1|U80B1_ARATH(Sterol 3-beta-glucosyltransferase UGT80B1 OS=Arabidopsis thaliana OX=3702 GN=UGT80B1 PE=2 SV=1)	PF03033(Glyco_transf_28:Glycosyltransferase family 28 N-terminal domain); PF00201(UDPGT:UDP-glucoronosyl and UDP-glucosyl transferase); PF04101(Glyco_tran_28_C:Glycosyltransferase family 28 C-terminal domain)
TRINITY_DN11454_c0_g1	0.288081	1.51422	-0.901151	-0.901151	2.82	8.53	0	0	yes	up	yes	up	2	0	0	0	0	0	0	0	0	0
TRINITY_DN11457_c0_g1	0.142511	1.57995	-0.859386	-0.863076	6.2033	61.5533	0.01	0	no		yes	up	1	AGAP005609-PB-like protein [Anopheles sinensis]	GO:0046872(molecular_function:metal ion binding); GO:0005096(molecular_function:GTPase activator activity); GO:0048205(biological_process:COPI coating of Golgi vesicle); GO:0000139(cellular_component:Golgi membrane)	K12493	ARFGAP2_3	map04144(Endocytosis)	COG5347(S:Function unknown)	COG5347(-)	sp|Q10367|GLO3_SCHPO(ADP-ribosylation factor GTPase-activating protein glo3 OS=Schizosaccharomyces pombe (strain 972 / ATCC 24843) OX=284812 GN=glo3 PE=3 SV=2)	PF01412(ArfGap:Putative GTPase activating protein for Arf)
TRINITY_DN11459_c0_g1	-0.27815	1.70451	-0.714946	-0.711418	0.6367	6.6967	0	0.0033	no		yes	up	1	imitation switch two complex protein 1, partial [Lasius niger]	GO:0043565(molecular_function:sequence-specific DNA binding); GO:0003700(molecular_function:transcription factor activity, sequence-specific DNA binding); GO:0005634(cellular_component:nucleus); GO:0019904(molecular_function:protein domain specific binding); GO:0046872(molecular_function:metal ion binding); GO:0008134(molecular_function:transcription factor binding)	0	0	0	ENOG4111G0H(S:Function unknown)	ENOG4111G0H(DDT domain protein)	sp|P53125|ITC1_YEAST(Imitation switch two complex protein 1 OS=Saccharomyces cerevisiae (strain ATCC 204508 / S288c) OX=559292 GN=ITC1 PE=1 SV=1)	PF10537(WAC_Acf1_DNA_bd:ATP-utilising chromatin assembly and remodelling N-terminal); PF15613(WSD:Williams-Beuren syndrome DDT (WSD), D-TOX E motif); PF02791(DDT:DDT domain); PF15612(WHIM1:WSTF, HB1, Itc1p, MBD9 motif 1)
TRINITY_DN11462_c0_g1	-0.186129	1.68558	-0.749726	-0.749726	0.3967	1.9767	0	0	no		yes	up	1	chitinase-3-like protein 1 [Stylophora pistillata]	GO:0005975(biological_process:carbohydrate metabolic process); GO:0016021(cellular_component:integral component of membrane); GO:0005576(cellular_component:extracellular region); GO:0008061(molecular_function:chitin binding); GO:0004553(molecular_function:hydrolase activity, hydrolyzing O-glycosyl compounds); GO:0004568(molecular_function:chitinase activity); GO:0006032(biological_process:chitin …	0	0	0	COG3325(S:Function unknown)	COG3325(Down syndrome critical region gene 3)	sp|E9ERT9|CHI1_METRA(Endochitinase 1 OS=Metarhizium robertsii (strain ARSEF 23 / ATCC MYA-3075) OX=655844 GN=chit1 PE=3 SV=1)	PF00704(Glyco_hydro_18:Glycosyl hydrolases family 18)
TRINITY_DN11463_c0_g1	-0.29309	1.70714	-0.707025	-0.707025	0.47	4.39	0	0	no		yes	up	1	0	0	0	0	0	ENOG41127GV(S:Function unknown)	ENOG41127GV(multidomain presynaptic cytomatrix related protein)	sp|A0A098DPY0|ATG29_GIBZE(Autophagy-related protein 29 OS=Gibberella zeae (strain PH-1 / ATCC MYA-4620 / FGSC 9075 / NRRL 31084) OX=229533 GN=ATG29 PE=3 SV=1)	PF18388(Atg29_N:Atg29 N-terminal domain)
TRINITY_DN11463_c0_g2	-0.082428	1.65862	-0.788095	-0.788095	1.87	17.9833	0	0	no		yes	up	1	0	0	0	0	0	ENOG410Z45R(S:Function unknown)	ENOG410Z45R(Conserved hypothetical, protein)	0	0
TRINITY_DN1147_c1_g2	-1.16002	0.654843	-0.771603	1.27678	5.4633	466.1	22.5733	2824.23	no		yes	down	4	0	0	0	0	0	0	0	0	0
TRINITY_DN11473_c0_g1	0.44443	1.43018	-0.937304	-0.937304	0.5433	0.7033	0	0	yes	up	yes	up	2	0	0	0	0	0	ENOG4110XKH(S:Function unknown); ENOG410YJZI(S:Function unknown)	ENOG4110XKH(-); ENOG410YJZI(-)	0	0
TRINITY_DN11484_c0_g1	-0.114398	1.66755	-0.781716	-0.771436	1.1367	7.33	0.0067	0.0133	no		yes	up	1	RNA polymerase I-specific transcription initiation factor RRN3-like isoform X1 [Orbicella faveolata]	GO:0006361(biological_process:transcription initiation from RNA polymerase I promoter); GO:0001042(molecular_function:RNA polymerase I core binding); GO:0001181(molecular_function:transcription factor activity, core RNA polymerase I binding)	K15216	RRN3, TIFIA	0	ENOG410XRJJ(Z:Cytoskeleton)	ENOG410XRJJ(Microtubule associated monoxygenase, calponin and LIM domain containing)	sp|Q10110|RRN3_SCHPO(RNA polymerase I-specific transcription initiation factor rrn3 OS=Schizosaccharomyces pombe (strain 972 / ATCC 24843) OX=284812 GN=rrn3 PE=3 SV=1)	PF05327(RRN3:RNA polymerase I specific transcription initiation factor RRN3)
TRINITY_DN11485_c0_g1	-0.170924	1.682	-0.755536	-0.755536	1.5	22.0333	0	0	no		yes	up	1	beta-1,4-mannosyl-glycoprotein 4-beta-N-acetylglucosaminyltransferase-like [Folsomia candida]	GO:0003830(molecular_function:beta-1,4-mannosylglycoprotein 4-beta-N-acetylglucosaminyltransferase activity); GO:0006487(biological_process:protein N-linked glycosylation); GO:0016021(cellular_component:integral component of membrane); GO:0016020(cellular_component:membrane); GO:0006044(biological_process:N-acetylglucosamine metabolic process); GO:0019905(molecular_function:syntaxin binding); GO:…	K00737	MGAT3	map00510(N-Glycan biosynthesis)	ENOG410XQH1(S:Function unknown)	ENOG410XQH1(-)	sp|Q8N3L3|TXLNB_HUMAN(Beta-taxilin OS=Homo sapiens OX=9606 GN=TXLNB PE=1 SV=3)	PF04724(Glyco_transf_17:Glycosyltransferase family 17)
TRINITY_DN1149_c0_g1	0.146727	1.57813	-0.876379	-0.848482	6.87	73.3633	0	0.05	no		yes	up	1	actin-related protein 2/3 complex subunit 2-like [Nilaparvata lugens]	GO:0005737(cellular_component:cytoplasm); GO:0005200(molecular_function:structural constituent of cytoskeleton); GO:0051015(molecular_function:actin filament binding); GO:0003779(molecular_function:actin binding); GO:0005885(cellular_component:Arp2/3 protein complex); GO:0034314(biological_process:Arp2/3 complex-mediated actin nucleation); GO:0030041(biological_process:actin filament polymerizati…	K05758	ARPC2	map04666(Fc gamma R-mediated phagocytosis); map04810(Regulation of actin cytoskeleton); map05131(Shigellosis); map05130(Pathogenic Escherichia coli infection); map05132(Salmonella infection); map04144(Endocytosis); map05100(Bacterial invasion of epithelial cells)	ENOG410YKF6(S:Function unknown)	ENOG410YKF6(protein 2 3 complex subunit)	sp|O14241|ARPC2_SCHPO(Actin-related protein 2/3 complex subunit 2 OS=Schizosaccharomyces pombe (strain 972 / ATCC 24843) OX=284812 GN=arc2 PE=1 SV=1)	PF04045(P34-Arc:Arp2/3 complex, 34 kD subunit p34-Arc)
TRINITY_DN11493_c0_g1	-1.1927	0.657735	-0.732962	1.26792	12.1433	2080.17	69.0067	15410.5	no		yes	down	4	0	0	0	0	0	0	0	0	0
TRINITY_DN11497_c0_g1	0.0507906	1.61536	-0.833076	-0.833076	2.7867	19.6467	0	0	no		yes	up	1	putative thimet oligopeptidase-like [Apostichopus japonicus]	GO:0006508(biological_process:proteolysis); GO:0006518(biological_process:peptide metabolic process); GO:0046872(molecular_function:metal ion binding); GO:0004222(molecular_function:metalloendopeptidase activity); GO:0005758(cellular_component:mitochondrial intermembrane space)	K13726	MEPB	0	COG0339(E:Amino acid transport and metabolism)	COG0339(oligopeptidase a)	sp|P25375|PRTD_YEAST(Saccharolysin OS=Saccharomyces cerevisiae (strain ATCC 204508 / S288c) OX=559292 GN=PRD1 PE=1 SV=1)	PF01432(Peptidase_M3:Peptidase family M3)
TRINITY_DN115_c0_g1	0.0745641	1.60662	-0.840594	-0.840594	5.0167	57.8333	0	0	no		yes	up	1	predicted protein [Nematostella vectensis]	GO:0005730(cellular_component:nucleolus); GO:0071013(cellular_component:catalytic step 2 spliceosome); GO:0004386(molecular_function:helicase activity); GO:0003724(molecular_function:RNA helicase activity); GO:0003723(molecular_function:RNA binding); GO:0003676(molecular_function:nucleic acid binding); GO:0003743(molecular_function:translation initiation factor activity); GO:0005524(molecular_fun…	K13025	EIF4A3, FAL1	map03013(RNA transport); map03015(mRNA surveillance pathway); map03040(Spliceosome)	COG0513(S:Function unknown)	COG0513(-)	sp|Q4IAA0|FAL1_GIBZE(ATP-dependent RNA helicase FAL1 OS=Gibberella zeae (strain PH-1 / ATCC MYA-4620 / FGSC 9075 / NRRL 31084) OX=229533 GN=FAL1 PE=3 SV=1)	PF00270(DEAD:DEAD/DEAH box helicase); PF00271(Helicase_C:Helicase conserved C-terminal domain); PF13604(AAA_30:AAA domain); PF13245(AAA_19:AAA domain)
TRINITY_DN115_c0_g2	0.42312	1.44238	-0.947641	-0.917864	66.19	786.003	0.0633	0.13	yes	up	yes	up	2	ATP-dependent RNA helicase eIF4A [Cephus cinctus]	GO:0003743(molecular_function:translation initiation factor activity); GO:0003676(molecular_function:nucleic acid binding); GO:0005524(molecular_function:ATP binding); GO:0004386(molecular_function:helicase activity)	K03257	EIF4A	map03013(RNA transport)	COG0513(L:Replication, recombination and repair)	COG0513(purine NTP-dependent helicase activity)	sp|Q7RV88|IF4A_NEUCR(ATP-dependent RNA helicase eIF4A OS=Neurospora crassa (strain ATCC 24698 / 74-OR23-1A / CBS 708.71 / DSM 1257 / FGSC 987) OX=367110 GN=tif-1 PE=3 SV=2)	PF00270(DEAD:DEAD/DEAH box helicase); PF00271(Helicase_C:Helicase conserved C-terminal domain); PF04851(ResIII:Type III restriction enzyme, res subunit); PF13604(AAA_30:AAA domain)
TRINITY_DN11511_c0_g1	-0.14088	1.67454	-0.766831	-0.766831	0.9667	6.3867	0	0	no		yes	up	1	0	0	0	0	0	ENOG41124T0(S:Function unknown)	ENOG41124T0(-)	0	PF12937(F-box-like:F-box-like); PF00646(F-box:F-box domain)
TRINITY_DN11514_c0_g2	-0.104525	1.66486	-0.780167	-0.780167	1.77	18.1667	0	0	no		yes	up	1	unnamed protein product [Caenorhabditis bovis]	GO:0046873(molecular_function:metal ion transmembrane transporter activity); GO:0016021(cellular_component:integral component of membrane)	K14715	SLC39A9, ZIP9	0	ENOG410XQG5(P:Inorganic ion transport and metabolism)	ENOG410XQG5(Solute carrier family 39 (Zinc transporter), member 9)	sp|Q5ZIU9|S39A9_CHICK(Zinc transporter ZIP9 OS=Gallus gallus OX=9031 GN=SLC39A9 PE=2 SV=1)	PF02535(Zip:ZIP Zinc transporter)
TRINITY_DN1152_c0_g1	0.126438	1.58649	-0.859985	-0.852938	6.5967	75.26	0	0.0133	no		yes	up	1	deubiquitinase DESI2-like [Actinia tenebrosa]	GO:0005737(cellular_component:cytoplasm); GO:0016021(cellular_component:integral component of membrane); GO:0005634(cellular_component:nucleus); GO:0008233(molecular_function:peptidase activity)	K02948	RP-S11, MRPS11, rpsK	map03010(Ribosome)	ENOG4111H3Z(S:Function unknown)	ENOG4111H3Z(Moricin)	sp|Q8X1T0|SDU1_SCHPO(DeSI-like protein sdu1 OS=Schizosaccharomyces pombe (strain 972 / ATCC 24843) OX=284812 GN=sdu1 PE=1 SV=1)	PF05903(Peptidase_C97:PPPDE putative peptidase domain)
TRINITY_DN11531_c0_g1	-0.223444	1.69383	-0.736668	-0.733716	0.9567	11.0767	0	0.0033	no		yes	up	1	Histone-lysine N-methyltransferase SETD2 [Hypsibius dujardini]	GO:0005201(molecular_function:extracellular matrix structural constituent); GO:0097198(biological_process:histone H3-K36 trimethylation); GO:0005634(cellular_component:nucleus); GO:0006355(biological_process:regulation of transcription, DNA-templated); GO:0000785(cellular_component:chromatin); GO:0046975(molecular_function:histone methyltransferase activity (H3-K36 specific)); GO:0005694(cellular…	K23700	SET2	map00310(Lysine degradation)	COG2940(T:Signal transduction mechanisms)	COG2940(SRSF protein kinase)	sp|Q4IB50|SET2_GIBZE(Histone-lysine N-methyltransferase, H3 lysine-36 specific OS=Gibberella zeae (strain PH-1 / ATCC MYA-4620 / FGSC 9075 / NRRL 31084) OX=229533 GN=SET2 PE=3 SV=3)	PF08236(SRI:SRI (Set2 Rpb1 interacting) domain); PF00856(SET:SET domain); PF17907(AWS:AWS domain); PF08711(Med26:TFIIS helical bundle-like domain); PF00397(WW:WW domain)
TRINITY_DN11534_c0_g1	0.12567	1.5868	-0.857177	-0.855292	5.7433	56.4333	0	0.0033	no		yes	up	1	predicted protein [Nematostella vectensis]	GO:0006891(biological_process:intra-Golgi vesicle-mediated transport); GO:0006890(biological_process:retrograde vesicle-mediated transport, Golgi to ER); GO:0006888(biological_process:ER to Golgi vesicle-mediated transport); GO:0016192(biological_process:vesicle-mediated transport); GO:0006886(biological_process:intracellular protein transport); GO:0005198(molecular_function:structural molecule a…	K05236	COPA, RET1	0	ENOG410XPZS(S:Function unknown)	ENOG410XPZS(Coatomer protein complex subunit alpha)	sp|Q96WV5|COPA_SCHPO(Putative coatomer subunit alpha OS=Schizosaccharomyces pombe (strain 972 / ATCC 24843) OX=284812 GN=SPBPJ4664.04 PE=1 SV=1)	PF04053(Coatomer_WDAD:Coatomer WD associated region); PF06957(COPI_C:Coatomer (COPI) alpha subunit C-terminus); PF00400(WD40:WD domain, G-beta repeat); PF12894(ANAPC4_WD40:Anaphase-promoting complex subunit 4 WD40 domain)
TRINITY_DN11538_c0_g2	-0.428035	1.72502	-0.648493	-0.648493	0.2233	3.65	0	0	no		yes	up	1	hypothetical protein BRAFLDRAFT_128832 [Branchiostoma floridae]	GO:0008094(molecular_function:DNA-dependent ATPase activity); GO:0005634(cellular_component:nucleus); GO:0003677(molecular_function:DNA binding); GO:0004386(molecular_function:helicase activity); GO:0044030(biological_process:regulation of DNA methylation); GO:0005524(molecular_function:ATP binding)	0	0	0	ENOG4111K9J(S:Function unknown)	ENOG4111K9J(ANK)	sp|Q9NRZ9|HELLS_HUMAN(Lymphoid-specific helicase OS=Homo sapiens OX=9606 GN=HELLS PE=1 SV=1)	PF00176(SNF2_N:SNF2 family N-terminal domain); PF00271(Helicase_C:Helicase conserved C-terminal domain); PF04851(ResIII:Type III restriction enzyme, res subunit); PF16203(ERCC3_RAD25_C:ERCC3/RAD25/XPB C-terminal helicase)
TRINITY_DN11543_c0_g1	-0.183471	1.68496	-0.750746	-0.750746	0.7367	4.8867	0	0	no		yes	up	1	LOW QUALITY PROTEIN: uncharacterized protein LOC111058980 [Nilaparvata lugens]	0	0	0	0	ENOG410Z6ST(S:Function unknown)	ENOG410Z6ST(This protein is an auxiliary protein of DNA polymerase delta and is involved in the control of eukaryotic DNA replication by increasing the polymerase's processibility during elongation of the leading strand (By similarity))	0	PF12632(Vezatin:Mysoin-binding motif of peroxisomes)
TRINITY_DN11546_c0_g2	-0.0434544	1.64696	-0.801755	-0.801755	1.86	14.1033	0	0	no		yes	up	1	sphingomyelin phosphodiesterase [Diachasma alloeum]	GO:0046872(molecular_function:metal ion binding); GO:0004767(molecular_function:sphingomyelin phosphodiesterase activity); GO:0006685(biological_process:sphingomyelin catabolic process)	K00620	argJ	map00220(Arginine biosynthesis)	COG1364(E:Amino acid transport and metabolism)	COG1364(Catalyzes two activities which are involved in the cyclic version of arginine biosynthesis the synthesis of N- acetylglutamate from glutamate and acetyl-CoA as the acetyl donor, and of ornithine by transacetylation between N(2)-acetylornithine and glutamate (By similarity))	sp|C7YUB3|ARGJ_NECH7(Arginine biosynthesis bifunctional protein ArgJ, mitochondrial OS=Nectria haematococca (strain 77-13-4 / ATCC MYA-4622 / FGSC 9596 / MPVI) OX=660122 GN=NECHADRAFT_96275 PE=3 SV=1)	PF00149(Metallophos:Calcineurin-like phosphoesterase)
TRINITY_DN11549_c0_g1	-0.294884	1.70745	-0.705024	-0.707538	0.8767	17.9667	0.0033	0	no		yes	up	1	LOW QUALITY PROTEIN: uncharacterized protein C24H6.11c-like [Nilaparvata lugens]	0	K03321	TC.SULP	0	COG0659(P:Inorganic ion transport and metabolism)	COG0659(sulfate transporter)	sp|Q09764|YA7B_SCHPO(Uncharacterized protein C24H6.11c OS=Schizosaccharomyces pombe (strain 972 / ATCC 24843) OX=284812 GN=SPAC24H6.11c PE=4 SV=1)	PF00916(Sulfate_transp:Sulfate permease family); PF00027(cNMP_binding:Cyclic nucleotide-binding domain); PF01740(STAS:STAS domain)
TRINITY_DN11550_c0_g1	-0.184662	1.68524	-0.750289	-0.750289	1.2433	14.0967	0	0	no		yes	up	1	ATP-dependent RNA helicase DDX55-like [Pomacea canaliculata]	GO:0003724(molecular_function:RNA helicase activity); GO:0003723(molecular_function:RNA binding); GO:0005524(molecular_function:ATP binding); GO:0005730(cellular_component:nucleolus)	K14809	DDX55, SPB4	0	ENOG410XNT7(L:Replication, recombination and repair)	ENOG410XNT7(atp-dependent rna helicase)	sp|Q4HVW2|SPB4_GIBZE(ATP-dependent rRNA helicase SPB4 OS=Gibberella zeae (strain PH-1 / ATCC MYA-4620 / FGSC 9075 / NRRL 31084) OX=229533 GN=SPB4 PE=3 SV=1)	PF00270(DEAD:DEAD/DEAH box helicase); PF00271(Helicase_C:Helicase conserved C-terminal domain); PF13959(DUF4217:Domain of unknown function (DUF4217))
TRINITY_DN11553_c0_g2	-0.368093	1.71839	-0.675148	-0.675148	0.2267	2.14	0	0	no		yes	up	1	0	0	0	0	0	ENOG410YBFT(S:Function unknown)	ENOG410YBFT(F-box domain)	0	0
TRINITY_DN11556_c0_g1	0.210793	1.55059	-0.880692	-0.880692	8.2433	73.71	0	0	no		yes	up	1	proteasome subunit beta type, partial [Embidopsocus sp. OG10011]	GO:0005737(cellular_component:cytoplasm); GO:0051603(biological_process:proteolysis involved in cellular protein catabolic process); GO:0004175(molecular_function:endopeptidase activity); GO:0005839(cellular_component:proteasome core complex); GO:0043161(biological_process:proteasome-mediated ubiquitin-dependent protein catabolic process); GO:0005634(cellular_component:nucleus); GO:0010498(biolog…	K02734	PSMB2	map03050(Proteasome)	COG0638(S:Function unknown)	COG0638(-)	sp|Q9P6U7|PSB4_NEUCR(Probable proteasome subunit beta type-4 OS=Neurospora crassa (strain ATCC 24698 / 74-OR23-1A / CBS 708.71 / DSM 1257 / FGSC 987) OX=367110 GN=pcb-4 PE=3 SV=2)	PF00227(Proteasome:Proteasome subunit)
TRINITY_DN11559_c0_g2	-0.377673	1.71959	-0.670959	-0.670959	0.21	2.0533	0	0	no		yes	up	1	0	0	0	0	0	0	0	0	0
TRINITY_DN11561_c0_g1	-0.26836	1.70273	-0.717183	-0.717183	0.42	3.1	0	0	no		yes	up	1	PREDICTED: SRSF protein kinase 1-like [Amphimedon queenslandica]	GO:0004674(molecular_function:protein serine/threonine kinase activity); GO:0005524(molecular_function:ATP binding); GO:0004672(molecular_function:protein kinase activity)	0	0	0	ENOG410XRBH(T:Signal transduction mechanisms)	ENOG410XRBH(SRSF protein kinase)	sp|Q45FA5|SRPK_PHYPO(Serine/threonine-protein kinase SRPK OS=Physarum polycephalum OX=5791 PE=1 SV=1)	PF00069(Pkinase:Protein kinase domain); PF07714(PK_Tyr_Ser-Thr:Protein tyrosine and serine/threonine kinase)
TRINITY_DN11562_c0_g1	-0.264952	1.70209	-0.717198	-0.719941	0.8967	13.6667	0.0033	0	no		yes	up	1	unnamed protein product [Taenia asiatica]	GO:0004725(molecular_function:protein tyrosine phosphatase activity); GO:0016021(cellular_component:integral component of membrane)	K19806	PTP2_3	0	COG5599(G:Carbohydrate transport and metabolism)	COG5599(beta-glucosidase)	sp|P27574|PYP1_SCHPO(Tyrosine-protein phosphatase 1 OS=Schizosaccharomyces pombe (strain 972 / ATCC 24843) OX=284812 GN=pyp1 PE=1 SV=1)	PF00102(Y_phosphatase:Protein-tyrosine phosphatase)
TRINITY_DN11565_c0_g2	0.299768	1.50842	-0.908283	-0.899905	11.9133	88.2567	0.01	0.0133	yes	up	yes	up	2	ras-like GTP-binding protein RHO [Tetranychus urticae]	GO:1902766(biological_process:skeletal muscle satellite cell migration); GO:0007264(biological_process:small GTPase mediated signal transduction); GO:0003924(molecular_function:GTPase activity); GO:0044319(biological_process:wound healing, spreading of cells); GO:0005525(molecular_function:GTP binding)	K04513	RHOA	map05210(Colorectal cancer); map05206(MicroRNAs in cancer); map04015(Rap1 signaling pathway); map04014(Ras signaling pathway); map04350(TGF-beta signaling pathway); map04270(Vascular smooth muscle contraction); map04022(cGMP-PKG signaling pathway); map04072(Phospholipase D signaling pathway); map04071(Sphingolipid signaling pathway); map04310(Wnt signaling pathway); map04921(Oxytocin signaling pa…	COG1100(S:Function unknown)	COG1100(autophagy related 14)	sp|Q9C3Y4|RHOA_EMENI(GTP-binding protein rhoA OS=Emericella nidulans (strain FGSC A4 / ATCC 38163 / CBS 112.46 / NRRL 194 / M139) OX=227321 GN=rhoA PE=3 SV=1)	PF00071(Ras:Ras family); PF08477(Roc:Ras of Complex, Roc, domain of DAPkinase); PF00025(Arf:ADP-ribosylation factor family)
TRINITY_DN11566_c0_g1	0.348713	1.48332	-0.916015	-0.916015	27.1467	292.607	0	0	yes	up	yes	up	2	eukaryotic translation initiation factor 2 subunit alpha-like [Nilaparvata lugens]	GO:0043614(cellular_component:multi-eIF complex); GO:0005850(cellular_component:eukaryotic translation initiation factor 2 complex); GO:0005851(cellular_component:eukaryotic translation initiation factor 2B complex); GO:0003723(molecular_function:RNA binding); GO:0033290(cellular_component:eukaryotic 48S preinitiation complex); GO:0046983(molecular_function:protein dimerization activity); GO:0043…	K03237	EIF2S1	map05164(Influenza A); map05162(Measles); map05160(Hepatitis C); map05168(Herpes simplex infection); map05010(Alzheimer's disease); map03013(RNA transport); map04210(Apoptosis); map04932(Non-alcoholic fatty liver disease (NAFLD)); map04141(Protein processing in endoplasmic reticulum); map04140(Autophagy - animal)	COG1093(J:Translation, ribosomal structure and biogenesis)	COG1093(translation initiation factor)	sp|P56286|IF2A_SCHPO(Eukaryotic translation initiation factor 2 subunit alpha OS=Schizosaccharomyces pombe (strain 972 / ATCC 24843) OX=284812 GN=tif211 PE=1 SV=1)	PF07541(EIF_2_alpha:Eukaryotic translation initiation factor 2 alpha subunit); PF00575(S1:S1 RNA binding domain)
TRINITY_DN11567_c0_g1	-0.357991	1.71706	-0.679536	-0.679536	0.2267	1.92	0	0	no		yes	up	1	0	0	0	0	0	ENOG410XPH7(S:Function unknown); ENOG4111HQI(S:Function unknown)	ENOG410XPH7(metallo-protease); ENOG4111HQI(Pregnancy-associated plasma protein-A)	sp|B2AC45|MEP1_PODAN(Extracellular metalloprotease PODANS_2_14170 OS=Podospora anserina (strain S / ATCC MYA-4624 / DSM 980 / FGSC 10383) OX=515849 GN=Pa_2_14170 PE=3 SV=1)	PF13688(Reprolysin_5:Metallo-peptidase family M12)
TRINITY_DN11567_c0_g2	0.246514	1.53419	-0.893286	-0.887422	15	180.27	0.01	0.0167	no		yes	up	1	H/ACA ribonucleoprotein complex subunit 2-like [Stylophora pistillata]	GO:0031429(cellular_component:box H/ACA snoRNP complex); GO:0005730(cellular_component:nucleolus); GO:0031118(biological_process:rRNA pseudouridine synthesis); GO:1990904(cellular_component:ribonucleoprotein complex); GO:0031120(biological_process:snRNA pseudouridine synthesis); GO:0042254(biological_process:ribosome biogenesis); GO:0003723(molecular_function:RNA binding); GO:0000470(biological_p…	K11129	NHP2, NOLA2	map03008(Ribosome biogenesis in eukaryotes)	ENOG4111ZPV(S:Function unknown)	ENOG4111ZPV(conserved hypothetical protein)	sp|P32495|NHP2_YEAST(H/ACA ribonucleoprotein complex subunit NHP2 OS=Saccharomyces cerevisiae (strain ATCC 204508 / S288c) OX=559292 GN=NHP2 PE=1 SV=2)	PF01248(Ribosomal_L7Ae:Ribosomal protein L7Ae/L30e/S12e/Gadd45 family)
TRINITY_DN11567_c0_g3	-0.00520398	1.63472	-0.814758	-0.814758	3.3467	39.0733	0	0	no		yes	up	1	ATP-dependent RNA helicase DBP3-like [Nilaparvata lugens]	GO:0005737(cellular_component:cytoplasm); GO:0005634(cellular_component:nucleus); GO:1990904(cellular_component:ribonucleoprotein complex); GO:0004386(molecular_function:helicase activity); GO:0003724(molecular_function:RNA helicase activity); GO:0003723(molecular_function:RNA binding); GO:0003676(molecular_function:nucleic acid binding); GO:0005524(molecular_function:ATP binding)	K14811	DBP3	0	COG0513(S:Function unknown)	COG0513(conserved hypothetical protein)	sp|Q4IJH1|DBP3_GIBZE(ATP-dependent RNA helicase DBP3 OS=Gibberella zeae (strain PH-1 / ATCC MYA-4620 / FGSC 9075 / NRRL 31084) OX=229533 GN=DBP3 PE=3 SV=1)	PF00270(DEAD:DEAD/DEAH box helicase); PF00271(Helicase_C:Helicase conserved C-terminal domain); PF06862(UTP25:Utp25, U3 small nucleolar RNA-associated SSU processome protein 25)
TRINITY_DN11567_c0_g4	-0.300846	1.70845	-0.703804	-0.703804	0.4	3.5233	0	0	no		yes	up	1	hypothetical protein B566_EDAN000085 [Ephemera danica]	0	K11231	SLN1	0	COG0642(T:Signal transduction mechanisms)	COG0642(Histidine kinase)	sp|Q9P4U6|TCSB_EMENI(Two-component system protein B OS=Emericella nidulans (strain FGSC A4 / ATCC 38163 / CBS 112.46 / NRRL 194 / M139) OX=227321 GN=tcsB PE=1 SV=2)	PF00072(Response_reg:Response regulator receiver domain); PF02518(HATPase_c:Histidine kinase-, DNA gyrase B-, and HSP90-like ATPase); PF00512(HisKA:His Kinase A (phospho-acceptor) domain)
TRINITY_DN11567_c0_g5	-0.203934	1.68961	-0.742839	-0.742839	1.37	23.86	0	0	no		yes	up	1	hypothetical protein BV898_09323 [Hypsibius dujardini]	GO:0016021(cellular_component:integral component of membrane)	0	0	0	ENOG4111PD3(S:Function unknown)	ENOG4111PD3(Conserved hypothetical, protein)	sp|Q9C1W4|PMP3_SCHPO(Plasma membrane proteolipid 3 OS=Schizosaccharomyces pombe (strain 972 / ATCC 24843) OX=284812 GN=pmp3 PE=3 SV=2)	PF01679(Pmp3:Proteolipid membrane potential modulator)
TRINITY_DN11568_c0_g1	-0.155896	1.67833	-0.761217	-0.761217	1.24	12.31	0	0	no		yes	up	1	maltose fermentation regulatory protein MAL63, partial [Drosophila guanche]	0	0	0	0	ENOG410Z82W(S:Function unknown)	ENOG410Z82W(C6 zinc finger protein)	sp|P53338|MAL13_YEAST(Maltose fermentation regulatory protein MAL13 OS=Saccharomyces cerevisiae (strain ATCC 204508 / S288c) OX=559292 GN=MAL13 PE=3 SV=1)	PF00172(Zn_clus:Fungal Zn(2)-Cys(6) binuclear cluster domain); PF04082(Fungal_trans:Fungal specific transcription factor domain)
TRINITY_DN1157_c0_g1	-0.0677141	1.65432	-0.793301	-0.793301	2.8067	42.17	0	0	no		yes	up	1	hypothetical protein GE061_15700 [Apolygus lucorum]	GO:0004128(molecular_function:cytochrome-b5 reductase activity, acting on NAD(P)H); GO:0005783(cellular_component:endoplasmic reticulum); GO:0020037(molecular_function:heme binding); GO:0016021(cellular_component:integral component of membrane); GO:0006801(biological_process:superoxide metabolic process); GO:0006091(biological_process:generation of precursor metabolites and energy); GO:0046872(mo…	0	0	0	ENOG4110KZ6(L:Replication, recombination and repair)	ENOG4110KZ6(DNA damage response protein RcaA)	sp|Q502I6|NB5R4_DANRE(Cytochrome b5 reductase 4 OS=Danio rerio OX=7955 GN=cyb5r4 PE=2 SV=1)	PF00173(Cyt-b5:Cytochrome b5-like Heme/Steroid binding domain)
TRINITY_DN1157_c0_g2	-0.177471	1.68356	-0.753042	-0.753042	1.1867	12.79	0	0	no		yes	up	1	kinesin-like protein KIF22, partial [Nilaparvata lugens]	GO:0006281(biological_process:DNA repair); GO:0008017(molecular_function:microtubule binding); GO:0007018(biological_process:microtubule-based movement); GO:0003777(molecular_function:microtubule motor activity); GO:0016887(molecular_function:ATPase activity); GO:0003677(molecular_function:DNA binding); GO:0005871(cellular_component:kinesin complex); GO:0005874(cellular_component:microtubule); GO…	0	0	0	COG5059(S:Function unknown)	COG5059(Dehydrogenase reductase)	sp|A6QPL4|KIF22_BOVIN(Kinesin-like protein KIF22 OS=Bos taurus OX=9913 GN=KIF22 PE=2 SV=2)	PF00225(Kinesin:Kinesin motor domain); PF16796(Microtub_bd:Microtubule binding)
TRINITY_DN11582_c0_g2	-0.0678002	1.65434	-0.792145	-0.794396	2.3967	27.6767	0.0033	0	no		yes	up	1	PREDICTED: splicing factor 3B subunit 3 [Branchiostoma belcheri]	GO:0005634(cellular_component:nucleus); GO:0003676(molecular_function:nucleic acid binding)	K12830	SF3B3, SAP130, RSE1	map03040(Spliceosome)	ENOG410XPFQ(A:RNA processing and modification)	ENOG410XPFQ(Splicing factor 3b subunit)	sp|Q7RYR4|RSE1_NEUCR(Pre-mRNA-splicing factor rse1 OS=Neurospora crassa (strain ATCC 24698 / 74-OR23-1A / CBS 708.71 / DSM 1257 / FGSC 987) OX=367110 GN=msp-5 PE=3 SV=2)	PF10433(MMS1_N:Mono-functional DNA-alkylating methyl methanesulfonate N-term); PF03178(CPSF_A:CPSF A subunit region)
TRINITY_DN11584_c0_g1	0.259134	1.52824	-0.893685	-0.893685	6.1767	36.0633	0	0	no		yes	up	1	0	0	0	0	0	ENOG41129ZB(S:Function unknown)	ENOG41129ZB(Conserved hypothetical, protein)	0	PF13380(CoA_binding_2:CoA binding domain)
TRINITY_DN11589_c0_g1	0.353319	1.48088	-0.914189	-0.92001	20.7	179.583	0.0233	0	yes	up	yes	up	2	expressed hypothetical protein [Trichoplax adhaerens]	GO:0006457(biological_process:protein folding); GO:0016021(cellular_component:integral component of membrane); GO:0051082(molecular_function:unfolded protein binding); GO:0042026(biological_process:protein refolding); GO:0003755(molecular_function:peptidyl-prolyl cis-trans isomerase activity); GO:0016018(molecular_function:cyclosporin A binding)	K03768	PPIB, ppiB	0	ENOG410Z0G4(J:Translation, ribosomal structure and biogenesis)	ENOG410Z0G4(translation initiation factor)	sp|Q4I5R9|PPIB_GIBZE(Peptidyl-prolyl cis-trans isomerase B OS=Gibberella zeae (strain PH-1 / ATCC MYA-4620 / FGSC 9075 / NRRL 31084) OX=229533 GN=CPR2 PE=3 SV=2)	PF00160(Pro_isomerase:Cyclophilin type peptidyl-prolyl cis-trans isomerase/CLD)
TRINITY_DN1159_c0_g1	-0.2696	1.70296	-0.716678	-0.716678	0.8233	11.6433	0	0	no		yes	up	1	uncharacterized protein LOC114975284 [Acropora millepora]	0	0	0	0	COG0517(E:Amino acid transport and metabolism)	COG0517(lipolytic protein G-D-S-L family)	sp|Q2HHB4|SDS23_CHAGB(Protein SDS23 OS=Chaetomium globosum (strain ATCC 6205 / CBS 148.51 / DSM 1962 / NBRC 6347 / NRRL 1970) OX=306901 GN=SDS23 PE=3 SV=1)	0
TRINITY_DN11613_c0_g2	-0.156799	1.67855	-0.760878	-0.760878	0.5567	2.77	0	0	no		yes	up	1	uncharacterized transporter C1683.12-like [Drosophila guanche]	0	K11369	RTG2	0	COG0477(S:Function unknown); ENOG410YF42(G:Carbohydrate transport and metabolism)	COG0477(Testis expressed 10); ENOG410YF42(Transporter)	sp|A0A089FNE5|PRLL_FUNXX(MFS transporter prlL OS=Fungal sp. (strain NRRL 50135) OX=1547289 GN=prlL PE=3 SV=1)	PF07690(MFS_1:Major Facilitator Superfamily)
TRINITY_DN11619_c1_g1	-0.127768	1.67111	-0.763649	-0.77969	1.8833	25.2467	0.0433	0	no		yes	up	1	0	0	0	0	0	ENOG41120PX(S:Function unknown)	ENOG41120PX(-)	0	0
TRINITY_DN11632_c0_g1	-0.0430972	1.64685	-0.801878	-0.801878	2.1567	20.1	0	0	no		yes	up	1	0	0	0	0	0	ENOG411251J(S:Function unknown)	ENOG411251J(Conserved hypothetical, protein)	sp|P53858|BNI4_YEAST(Protein BNI4 OS=Saccharomyces cerevisiae (strain ATCC 204508 / S288c) OX=559292 GN=BNI4 PE=1 SV=1)	0
TRINITY_DN11640_c0_g1	-0.316083	1.71093	-0.697425	-0.697425	0.3633	3.4467	0	0	no		yes	up	1	LOW QUALITY PROTEIN: sexual differentiation process protein isp4-like [Nilaparvata lugens]	0	0	0	0	ENOG410XNZC(G:Carbohydrate transport and metabolism)	ENOG410XNZC(Major Facilitator Superfamily)	sp|P40900|ISP4_SCHPO(Sexual differentiation process protein isp4 OS=Schizosaccharomyces pombe (strain 972 / ATCC 24843) OX=284812 GN=isp4 PE=2 SV=2)	PF03169(OPT:OPT oligopeptide transporter protein)
TRINITY_DN1166_c0_g1	0.442354	1.43135	-0.946206	-0.927498	69.2933	781.28	0.02	0.07	yes	up	yes	up	2	putative RNA binding motif protein 8A [Artemia franciscana]	GO:0005737(cellular_component:cytoplasm); GO:0016607(cellular_component:nuclear speck); GO:0000228(cellular_component:nuclear chromosome); GO:0006338(biological_process:chromatin remodeling); GO:0045454(biological_process:cell redox homeostasis); GO:0005623(cellular_component:cell); GO:0051920(molecular_function:peroxiredoxin activity); GO:0051028(biological_process:mRNA transport); GO:0003729(mo…	K12876	RBM8A, Y14	map03013(RNA transport); map03015(mRNA surveillance pathway); map03040(Spliceosome)	ENOG4111IHM(S:Function unknown)	ENOG4111IHM(RNA binding motif protein 8A)	sp|P0CX33|RS30A_YEAST(40S ribosomal protein S30-A OS=Saccharomyces cerevisiae (strain ATCC 204508 / S288c) OX=559292 GN=RPS30A PE=1 SV=1)	PF00076(RRM_1:RNA recognition motif. (a.k.a. RRM, RBD, or RNP domain))
TRINITY_DN11667_c0_g1	0.237321	1.53848	-0.888819	-0.886987	7.9667	61.6	0.0033	0.0067	no		yes	up	1	PREDICTED: serine hydroxymethyltransferase, mitochondrial-like [Biomphalaria glabrata]	GO:0051289(biological_process:protein homotetramerization); GO:0006730(biological_process:one-carbon metabolic process); GO:0070552(cellular_component:BRISC complex); GO:0002082(biological_process:regulation of oxidative phosphorylation); GO:0008270(molecular_function:zinc ion binding); GO:0008168(molecular_function:methyltransferase activity); GO:0046653(biological_process:tetrahydrofolate metab…	K00600	glyA, SHMT	map00630(Glyoxylate and dicarboxylate metabolism); map00670(One carbon pool by folate); map00260(Glycine, serine and threonine metabolism); map01523(Antifolate resistance)	COG0112(E:Amino acid transport and metabolism)	COG0112(Catalyzes the reversible interconversion of serine and glycine with tetrahydrofolate (THF) serving as the one-carbon carrier. This reaction serves as the major source of one-carbon groups required for the biosynthesis of purines, thymidylate, methionine, and other important biomolecules. Also exhibits THF- independent aldolase activity toward beta-hydroxyamino acids, producing glycine and…	sp|Q7S5N8|GLYM_NEUCR(Putative serine hydroxymethyltransferase, mitochondrial OS=Neurospora crassa (strain ATCC 24698 / 74-OR23-1A / CBS 708.71 / DSM 1257 / FGSC 987) OX=367110 GN=cbs-2 PE=3 SV=2)	PF00464(SHMT:Serine hydroxymethyltransferase)
TRINITY_DN11671_c0_g1	-0.0140675	1.63763	-0.81178	-0.81178	2.1333	16.1	0	0	no		yes	up	1	PREDICTED: LOW QUALITY PROTEIN: uncharacterized protein LOC109485703 [Branchiostoma belcheri]	GO:0008028(molecular_function:monocarboxylic acid transmembrane transporter activity); GO:0016021(cellular_component:integral component of membrane); GO:0015718(biological_process:monocarboxylic acid transport); GO:0022857(molecular_function:transmembrane transporter activity); GO:0005887(cellular_component:integral component of plasma membrane)	0	0	0	COG0477(S:Function unknown); ENOG410ZJQ4(S:Function unknown)	COG0477(fatty-acyl-CoA reductase (alcohol-forming) activity); ENOG410ZJQ4(Major Facilitator Superfamily)	sp|Q08268|MCH4_YEAST(Probable transporter MCH4 OS=Saccharomyces cerevisiae (strain ATCC 204508 / S288c) OX=559292 GN=MCH4 PE=1 SV=1)	PF07690(MFS_1:Major Facilitator Superfamily); PF00083(Sugar_tr:Sugar (and other) transporter)
TRINITY_DN11676_c0_g1	0.246231	1.53433	-0.890281	-0.890281	1.0033	2.06	0	0	no		yes	up	1	tubulin alpha-3 chain [Penaeus vannamei]	GO:0005737(cellular_component:cytoplasm); GO:0007017(biological_process:microtubule-based process); GO:0003924(molecular_function:GTPase activity); GO:0005200(molecular_function:structural constituent of cytoskeleton); GO:0005874(cellular_component:microtubule); GO:0005525(molecular_function:GTP binding)	K07374	TUBA	map04540(Gap junction); map05010(Alzheimer's disease); map05016(Huntington's disease); map05130(Pathogenic Escherichia coli infection); map04530(Tight junction); map04210(Apoptosis); map04145(Phagosome)	COG5023(Z:Cytoskeleton)	COG5023(protein polymerization)	sp|Q9C413|TBA_COLOR(Tubulin alpha chain OS=Colletotrichum orbiculare (strain 104-T / ATCC 96160 / CBS 514.97 / LARS 414 / MAFF 240422) OX=1213857 GN=TUB1 PE=3 SV=2)	PF00091(Tubulin:Tubulin/FtsZ family, GTPase domain); PF03953(Tubulin_C:Tubulin C-terminal domain)
TRINITY_DN11676_c0_g2	0.0869748	1.60194	-0.844458	-0.844458	4.7	45.2667	0	0	no		yes	up	1	hypothetical protein BOX15_Mlig007893g2, partial [Macrostomum lignano]	GO:0005634(cellular_component:nucleus); GO:0051252(biological_process:regulation of RNA metabolic process); GO:1990904(cellular_component:ribonucleoprotein complex); GO:0003723(molecular_function:RNA binding); GO:0048026(biological_process:positive regulation of mRNA splicing, via spliceosome); GO:0005681(cellular_component:spliceosomal complex)	K14837	NOP12	0	COG0724(Z:Cytoskeleton)	COG0724(protein polymerization)	sp|Q4IQW0|NOP12_GIBZE(Nucleolar protein 12 OS=Gibberella zeae (strain PH-1 / ATCC MYA-4620 / FGSC 9075 / NRRL 31084) OX=229533 GN=NOP12 PE=3 SV=1)	PF00076(RRM_1:RNA recognition motif. (a.k.a. RRM, RBD, or RNP domain))
TRINITY_DN1168_c0_g1	0.0874129	1.60177	-0.844594	-0.844594	2.7233	17.0033	0	0	no		yes	up	1	hypothetical protein B4U80_13170 [Leptotrombidium deliense]	GO:0016705(molecular_function:oxidoreductase activity, acting on paired donors, with incorporation or reduction of molecular oxygen); GO:0005506(molecular_function:iron ion binding); GO:0008171(molecular_function:O-methyltransferase activity); GO:0032259(biological_process:methylation); GO:0020037(molecular_function:heme binding)	0	0	0	ENOG4111F3R(S:Function unknown)	ENOG4111F3R(O-methyltransferase)	sp|B3FWS1|HPM5_HYPSB(O-methyltransferase hmp5 OS=Hypomyces subiculosus OX=193393 GN=hpm5 PE=1 SV=1)	PF00891(Methyltransf_2:O-methyltransferase domain); PF13489(Methyltransf_23:Methyltransferase domain)
TRINITY_DN11681_c0_g1	-0.0870893	1.65996	-0.786434	-0.786434	2.0767	23.2467	0	0	no		yes	up	1	predicted protein, partial [Nematostella vectensis]	GO:0031936(biological_process:negative regulation of chromatin silencing); GO:0035060(cellular_component:brahma complex); GO:0016586(cellular_component:RSC complex); GO:0007480(biological_process:imaginal disc-derived leg morphogenesis); GO:0005634(cellular_component:nucleus); GO:0008587(biological_process:imaginal disc-derived wing margin morphogenesis); GO:0008586(biological_process:imaginal di…	K11763	RSC9	0	ENOG410ZQQZ(S:Function unknown)	ENOG410ZQQZ(complex subunit (Rsc9))	sp|Q9P7W8|RSC9_SCHPO(Chromatin structure-remodeling complex subunit rsc9 OS=Schizosaccharomyces pombe (strain 972 / ATCC 24843) OX=284812 GN=rsc9 PE=1 SV=1)	PF01388(ARID:ARID/BRIGHT DNA binding domain)
TRINITY_DN11700_c0_g1	-0.146502	1.67597	-0.761178	-0.76829	1.7133	22.6233	0.0133	0	no		yes	up	1	5'-AMP-activated protein kinase subunit gamma-1-like isoform X3 [Anneissia japonica]	0	K07200	PRKAG	map04152(AMPK signaling pathway); map04921(Oxytocin signaling pathway); map04068(FoxO signaling pathway); map04920(Adipocytokine signaling pathway); map04710(Circadian rhythm); map04922(Glucagon signaling pathway); map04910(Insulin signaling pathway); map04371(Apelin signaling pathway); map04213(Longevity regulating pathway - multiple species); map04211(Longevity regulating pathway); map04932(Non…	COG0517(T:Signal transduction mechanisms)	COG0517(Serine Threonine protein kinase)	sp|Q9P869|AAKG_KLULA(5'-AMP-activated protein kinase subunit gamma OS=Kluyveromyces lactis (strain ATCC 8585 / CBS 2359 / DSM 70799 / NBRC 1267 / NRRL Y-1140 / WM37) OX=284590 GN=SNF4 PE=3 SV=2)	PF00571(CBS:CBS domain)
TRINITY_DN11716_c0_g1	-0.247662	1.69877	-0.727165	-0.723939	0.7867	8.58	0	0.0033	no		yes	up	1	PREDICTED: poly(A	GO:0016779(molecular_function:nucleotidyltransferase activity); GO:0008270(molecular_function:zinc ion binding); GO:0003676(molecular_function:nucleic acid binding)	0	0	0	COG5260(L:Replication, recombination and repair)	COG5260(Retrotransposon protein)	sp|Q9UT49|CID13_SCHPO(Poly(A) RNA polymerase cid13 OS=Schizosaccharomyces pombe (strain 972 / ATCC 24843) OX=284812 GN=cid13 PE=1 SV=1)	PF03828(PAP_assoc:Cid1 family poly A polymerase); PF19088(TUTase:TUTase nucleotidyltransferase domain); PF01909(NTP_transf_2:Nucleotidyltransferase domain)
TRINITY_DN11725_c0_g1	0.052839	1.61462	-0.83373	-0.83373	3.9633	40.43	0	0	no		yes	up	1	0	0	K11361	SPT20, ADA5	0	ENOG410Y3WI(S:Function unknown)	ENOG410Y3WI(conserved hypothetical protein)	0	0
TRINITY_DN11730_c0_g1	-0.173976	1.68273	-0.755669	-0.753082	1.37	16.8067	0	0.0033	no		yes	up	1	U3 small nucleolar RNA-associated protein 15 homolog [Anneissia japonica]	GO:0045943(biological_process:positive regulation of transcription from RNA polymerase I promoter); GO:0006364(biological_process:rRNA processing); GO:0005730(cellular_component:nucleolus)	0	0	0	ENOG4111F19(S:Function unknown); ENOG410YBSN(S:Function unknown)	ENOG4111F19(Fungal Zn(2)-Cys(6) binuclear cluster domain); ENOG410YBSN(C6 finger domain protein)	sp|O94365|UTP15_SCHPO(U3 small nucleolar RNA-associated protein 15 OS=Schizosaccharomyces pombe (strain 972 / ATCC 24843) OX=284812 GN=utp15 PE=3 SV=1)	PF09384(UTP15_C:UTP15 C terminal); PF00400(WD40:WD domain, G-beta repeat); PF12894(ANAPC4_WD40:Anaphase-promoting complex subunit 4 WD40 domain)
TRINITY_DN11739_c0_g1	0.188161	1.56061	-0.874385	-0.874385	8.85	98.7433	0	0	no		yes	up	1	proteasome maturation protein-like [Mizuhopecten yessoensis]	0	K11599	POMP, UMP1	map03050(Proteasome)	ENOG410XUI5(S:Function unknown)	ENOG410XUI5(-)	sp|P38293|UMP1_YEAST(Proteasome maturation factor UMP1 OS=Saccharomyces cerevisiae (strain ATCC 204508 / S288c) OX=559292 GN=UMP1 PE=1 SV=1)	PF05348(UMP1:Proteasome maturation factor UMP1)
TRINITY_DN1174_c0_g1	-0.310758	1.71008	-0.699662	-0.699662	0.6633	11.1333	0	0	no		yes	up	1	vacuolar protein sorting-associated protein 8 homolog isoform X1 [Acanthaster planci]	GO:0006886(biological_process:intracellular protein transport); GO:0016192(biological_process:vesicle-mediated transport)	K20178	VPS8	0	ENOG410XRX6(L:Replication, recombination and repair)	ENOG410XRX6(helicase)	sp|Q0P5W1|VPS8_MOUSE(Vacuolar protein sorting-associated protein 8 homolog OS=Mus musculus OX=10090 GN=Vps8 PE=1 SV=1)	PF12816(Vps8:Golgi CORVET complex core vacuolar protein 8)
TRINITY_DN11743_c0_g1	-0.208041	1.69051	-0.744202	-0.738271	1.0067	10.8833	0	0.0033	no		yes	up	1	uncharacterized protein C1604.06c-like [Nilaparvata lugens]	GO:0032040(cellular_component:small-subunit processome); GO:0042254(biological_process:ribosome biogenesis); GO:0030692(cellular_component:Noc4p-Nop14p complex); GO:0005730(cellular_component:nucleolus)	K14771	NOC4, UTP19	0	ENOG410YJPG(L:Replication, recombination and repair)	ENOG410YJPG(Retrotransposon protein)	sp|Q8TFD3|DOTC_DOTSE(Efflux pump dotC OS=Dothistroma septosporum OX=64363 GN=dotC PE=2 SV=2)	PF03914(CBF:CBF/Mak21 family)
TRINITY_DN11744_c0_g2	-0.138493	1.67393	-0.767718	-0.767718	0.43	1.5867	0	0	no		yes	up	1	0	0	K09448	TEAD	map04392(Hippo signaling pathway -multiple species); map04390(Hippo signaling pathway); map04391(Hippo signaling pathway - fly)	ENOG410XQMP(S:Function unknown)	ENOG410XQMP(Zinc finger protein)	sp|E9EMI7|ABAA_METRA(Conidiophore development regulator abaA OS=Metarhizium robertsii (strain ARSEF 23 / ATCC MYA-3075) OX=655844 GN=AbaA PE=2 SV=2)	PF01285(TEA:TEA/ATTS domain)
TRINITY_DN11745_c0_g1	-0.152735	1.67754	-0.762404	-0.762404	0.87	5.73	0	0	no		yes	up	1	N-acetylgalactosamine kinase [Exaiptasia pallida]	GO:0005737(cellular_component:cytoplasm); GO:0019200(molecular_function:carbohydrate kinase activity); GO:0005829(cellular_component:cytosol); GO:0006012(biological_process:galactose metabolic process); GO:0033499(biological_process:galactose catabolic process via UDP-galactose); GO:0004335(molecular_function:galactokinase activity); GO:0005534(molecular_function:galactose binding); GO:0005524(mo…	K00849	galK	map00520(Amino sugar and nucleotide sugar metabolism); map00052(Galactose metabolism)	COG0153(O:Posttranslational modification, protein turnover, chaperones)	COG0153(Mitochondrial E3 ubiquitin protein ligase 1)	sp|P09608|GAL1_KLULA(Galactokinase OS=Kluyveromyces lactis (strain ATCC 8585 / CBS 2359 / DSM 70799 / NBRC 1267 / NRRL Y-1140 / WM37) OX=284590 GN=GAL1 PE=2 SV=2)	PF10509(GalKase_gal_bdg:Galactokinase galactose-binding signature); PF08544(GHMP_kinases_C:GHMP kinases C terminal); PF00288(GHMP_kinases_N:GHMP kinases N terminal domain)
TRINITY_DN11746_c0_g1	-0.180499	1.68427	-0.751885	-0.751885	1.1233	11.2133	0	0	no		yes	up	1	sarcolemmal membrane-associated protein [Ciona intestinalis]	GO:0016021(cellular_component:integral component of membrane); GO:0006936(biological_process:muscle contraction)	K23787	DMA1_2	0	COG1716(S:Function unknown)	COG1716(-)	sp|A6ZRW7|DMA2_YEAS7(E3 ubiquitin-protein ligase DMA2 OS=Saccharomyces cerevisiae (strain YJM789) OX=307796 GN=DMA2 PE=3 SV=1)	PF17123(zf-RING_11:RING-like zinc finger); PF00498(FHA:FHA domain); PF13639(zf-RING_2:Ring finger domain)
TRINITY_DN11748_c0_g1	-0.258372	1.70085	-0.721237	-0.721237	0.7033	7.0333	0	0	no		yes	up	1	0	0	0	0	0	ENOG410YI0I(S:Function unknown)	ENOG410YI0I(ZnF_C2H2)	0	0
TRINITY_DN11752_c0_g1	-0.273149	1.70361	-0.71523	-0.71523	0.4733	3.5767	0	0	no		yes	up	1	uncharacterized protein LOC111061423 [Nilaparvata lugens]	0	0	0	0	ENOG4110WVJ(S:Function unknown); ENOG410YF5I(S:Function unknown)	ENOG4110WVJ(-); ENOG410YF5I(-)	0	0
TRINITY_DN11752_c0_g2	-0.162985	1.68008	-0.758545	-0.758545	1.3433	14.95	0	0	no		yes	up	1	0	0	0	0	0	ENOG411269T(S:Function unknown)	ENOG411269T(Conserved hypothetical, protein)	sp|G0S2G1|ELYS_CHATD(Protein ELYS OS=Chaetomium thermophilum (strain DSM 1495 / CBS 144.50 / IMI 039719) OX=759272 GN=ELYS PE=1 SV=1)	PF13934(ELYS:Nuclear pore complex assembly)
TRINITY_DN11753_c0_g1	-0.0174883	1.63874	-0.811599	-0.809651	3.6167	49.4967	0	0.0033	no		yes	up	1	fatty acid synthase subunit alpha-like, partial [Lucilia cuprina]	GO:0006633(biological_process:fatty acid biosynthetic process); GO:0003824(molecular_function:catalytic activity); GO:0016747(molecular_function:transferase activity, transferring acyl groups other than amino-acyl groups); GO:0005739(cellular_component:mitochondrion); GO:0004315(molecular_function:3-oxoacyl-[acyl-carrier-protein] synthase activity)	K00667	FAS2	map00061(Fatty acid biosynthesis)	COG0736(I:Lipid transport and metabolism)	COG0736(Transfers the 4'-phosphopantetheine moiety from coenzyme A to a Ser of acyl-carrier-protein (By similarity))	sp|P78615|FAS2_EMEND(Fatty acid synthase subunit alpha OS=Emericella nidulans OX=162425 GN=fasA PE=3 SV=1)	PF01648(ACPS:4'-phosphopantetheinyl transferase superfamily); PF02801(Ketoacyl-synt_C:Beta-ketoacyl synthase, C-terminal domain)
TRINITY_DN11755_c0_g1	0.109825	1.5931	-0.851462	-0.851462	5.1367	50.9667	0	0	no		yes	up	1	26S proteasome regulatory subunit RPN10-like [Nilaparvata lugens]	GO:0043161(biological_process:proteasome-mediated ubiquitin-dependent protein catabolic process); GO:0005829(cellular_component:cytosol); GO:0043248(biological_process:proteasome assembly); GO:0031593(molecular_function:polyubiquitin binding); GO:0000502(cellular_component:proteasome complex); GO:0005634(cellular_component:nucleus); GO:0008540(cellular_component:proteasome regulatory particle, ba…	K03029	PSMD4, RPN10	map03050(Proteasome); map05169(Epstein-Barr virus infection)	COG5148(S:Function unknown)	COG5148(activation of Cdc42 GTPase activity)	sp|O82143|PSMDA_ORYSJ(26S proteasome non-ATPase regulatory subunit 4 homolog OS=Oryza sativa subsp. japonica OX=39947 GN=RPN10 PE=1 SV=1)	PF13519(VWA_2:von Willebrand factor type A domain); PF00092(VWA:von Willebrand factor type A domain); PF04056(Ssl1:Ssl1-like)
TRINITY_DN11768_c0_g1	0.150444	1.57667	-0.867103	-0.86001	6.9433	72.5167	0	0.0133	no		yes	up	1	0	0	K17413	MRPS35	0	ENOG410ZX0Y(S:Function unknown)	ENOG410ZX0Y(-)	sp|Q03976|RT24_YEAST(37S ribosomal protein S24, mitochondrial OS=Saccharomyces cerevisiae (strain ATCC 204508 / S288c) OX=559292 GN=RSM24 PE=1 SV=1)	PF10213(MRP-S28:Mitochondrial ribosomal subunit protein)
TRINITY_DN11771_c0_g1	-0.369115	1.71852	-0.674702	-0.674702	0.3533	4.9733	0	0	no		yes	up	1	hypothetical protein LOTGIDRAFT_225561 [Lottia gigantea]	0	0	0	0	ENOG410XSEB(S:Function unknown)	ENOG410XSEB(conserved hypothetical protein)	0	PF10373(EST1_DNA_bind:Est1 DNA/RNA binding domain)
TRINITY_DN11774_c0_g1	-0.207537	1.69041	-0.741435	-0.741435	0.45	2.2233	0	0	no		yes	up	1	0	0	0	0	0	0	0	0	0
TRINITY_DN11775_c0_g1	-0.287575	1.70618	-0.706617	-0.711991	0.8267	14.4867	0.01	0	no		yes	up	1	PREDICTED: bicyclomycin resistance protein-like [Hyalella azteca]	0	0	0	0	COG0477(G:Carbohydrate transport and metabolism)	COG0477(major facilitator Superfamily)	sp|J5J924|OPS2_BEAB2(MFS transporter OpS2 OS=Beauveria bassiana (strain ARSEF 2860) OX=655819 GN=OpS2 PE=2 SV=1)	PF07690(MFS_1:Major Facilitator Superfamily); PF00083(Sugar_tr:Sugar (and other) transporter)
TRINITY_DN11788_c0_g1	-0.113947	1.66744	-0.776745	-0.776745	1.65	17.9833	0	0	no		yes	up	1	putative integrator complex subunit 8 isoform X2 [Apostichopus japonicus]	GO:0016021(cellular_component:integral component of membrane); GO:0005811(cellular_component:lipid particle); GO:0016616(molecular_function:oxidoreductase activity, acting on the CH-OH group of donors, NAD or NADP as acceptor); GO:0034472(biological_process:snRNA 3'-end processing); GO:0016491(molecular_function:oxidoreductase activity)	0	0	0	COG1028(L:Replication, recombination and repair)	COG1028(Retrotransposon protein)	sp|Q05A13|S16C6_MOUSE(Short-chain dehydrogenase/reductase family 16C member 6 OS=Mus musculus OX=10090 GN=Sdr16c6 PE=2 SV=1)	PF00106(adh_short:short chain dehydrogenase); PF13561(adh_short_C2:Enoyl-(Acyl carrier protein) reductase); PF08659(KR:KR domain)
TRINITY_DN11794_c0_g1	-0.0753606	1.65657	-0.790603	-0.790603	2.2867	27.97	0	0	no		yes	up	1	hypothetical protein LOTGIDRAFT_137775 [Lottia gigantea]	GO:0046872(molecular_function:metal ion binding); GO:0003876(molecular_function:AMP deaminase activity); GO:0032264(biological_process:IMP salvage)	K01490	AMPD	map00230(Purine metabolism)	COG1816(S:Function unknown)	COG1816(transposase yabusame-1)	sp|P50998|AMPD_SCHPO(AMP deaminase OS=Schizosaccharomyces pombe (strain 972 / ATCC 24843) OX=284812 GN=ada1 PE=1 SV=3)	PF00962(A_deaminase:Adenosine/AMP deaminase)
TRINITY_DN11807_c0_g1	-0.135805	1.67323	-0.768715	-0.768715	1.64	19.4633	0	0	no		yes	up	1	0	0	0	0	0	ENOG410XVG5(S:Function unknown); ENOG4110XSI(S:Function unknown)	ENOG410XVG5(-); ENOG4110XSI(-)	0	0
TRINITY_DN1181_c0_g1	0.120835	1.58873	-0.858745	-0.850819	5.0767	44.9133	0	0.01	no		yes	up	1	uncharacterized protein LOC115263430 [Aedes albopictus]	0	K03564	BCP, PRXQ, DOT5	0	COG1225(O:Posttranslational modification, protein turnover, chaperones)	COG1225(alkyl hydroperoxide reductase Thiol specific antioxidant Mal allergen)	sp|O94561|PRX_SCHPO(Peroxiredoxin bcp1 OS=Schizosaccharomyces pombe (strain 972 / ATCC 24843) OX=284812 GN=bcp1 PE=1 SV=1)	PF00578(AhpC-TSA:AhpC/TSA family); PF08534(Redoxin:Redoxin)
TRINITY_DN11814_c0_g1	0.0124549	1.6288	-0.822747	-0.818505	3.2533	34.8767	0	0.0067	no		yes	up	1	0	0	0	0	0	ENOG4110W62(S:Function unknown)	ENOG4110W62(-)	0	PF17050(AIM5:Altered inheritance of mitochondria 5)
TRINITY_DN1183_c0_g4	-1.21871	0.660766	-0.70146	1.2594	1.1167	368.983	12.5433	2611.81	no		yes	down	4	hypothetical protein evm_011177 [Chilo suppressalis]	GO:0022857(molecular_function:transmembrane transporter activity); GO:0016021(cellular_component:integral component of membrane)	0	0	0	ENOG410YNDW(S:Function unknown)	ENOG410YNDW(-)	0	0
TRINITY_DN11832_c0_g1	-0.161579	1.67973	-0.759076	-0.759076	0.6167	3.4967	0	0	no		yes	up	1	PREDICTED: uncharacterized transporter YwrA-like [Drosophila kikkawai]	GO:0016614(molecular_function:oxidoreductase activity, acting on CH-OH group of donors); GO:0016021(cellular_component:integral component of membrane); GO:0050660(molecular_function:flavin adenine dinucleotide binding); GO:0015109(molecular_function:chromate transmembrane transporter activity)	0	0	0	COG2059(P:Inorganic ion transport and metabolism)	COG2059(Chromate)	sp|P81156|GOX_PENAG(Glucose oxidase OS=Penicillium amagasakiense OX=63559 PE=1 SV=1)	PF02417(Chromate_transp:Chromate transporter)
TRINITY_DN1185_c0_g1	0.00838342	1.63018	-0.821404	-0.817157	3.2467	34.6967	0	0.0067	no		yes	up	1	V-type proton ATPase subunit a-like [Nilaparvata lugens]	GO:0007035(biological_process:vacuolar acidification); GO:0051117(molecular_function:ATPase binding); GO:0016021(cellular_component:integral component of membrane); GO:0005623(cellular_component:cell); GO:0000220(cellular_component:vacuolar proton-transporting V-type ATPase, V0 domain); GO:0046961(molecular_function:proton-transporting ATPase activity, rotational mechanism); GO:0005886(cellular_c…	K02154	ATPeV0A, ATP6N	map05152(Tuberculosis); map05323(Rheumatoid arthritis); map04966(Collecting duct acid secretion); map05120(Epithelial cell signaling in Helicobacter pylori infection); map04145(Phagosome); map00190(Oxidative phosphorylation); map04142(Lysosome); map04721(Synaptic vesicle cycle); map05110(Vibrio cholerae infection)	COG1269(S:Function unknown)	COG1269(Desumoylating isopeptidase)	sp|Q01290|VPH1_NEUCR(V-type proton ATPase subunit a OS=Neurospora crassa (strain ATCC 24698 / 74-OR23-1A / CBS 708.71 / DSM 1257 / FGSC 987) OX=367110 GN=vph-1 PE=3 SV=1)	PF01496(V_ATPase_I:V-type ATPase 116kDa subunit family)
TRINITY_DN11853_c0_g1	-1.17913	0.023982	-0.407799	1.56294	4.23	11.5733	13.59	70.1733	no		yes	down	4	uncharacterized protein LOC115444343 [Manduca sexta]	GO:0016021(cellular_component:integral component of membrane)	0	0	0	ENOG4110RKD(S:Function unknown); ENOG4111DX0(S:Function unknown)	ENOG4110RKD(-); ENOG4111DX0(-)	0	0
TRINITY_DN11855_c0_g2	-0.367803	1.71835	-0.675274	-0.675274	0.26	2.5333	0	0	no		yes	up	1	0	0	0	0	0	0	0	0	0
TRINITY_DN11857_c0_g1	-0.302598	1.70875	-0.703073	-0.703073	0.5033	5.1933	0	0	no		yes	up	1	hypothetical protein BRAFLDRAFT_125071 [Branchiostoma floridae]	GO:0008574(molecular_function:ATP-dependent microtubule motor activity, plus-end-directed); GO:0000070(biological_process:mitotic sister chromatid segregation); GO:0008017(molecular_function:microtubule binding); GO:0061673(cellular_component:mitotic spindle astral microtubule); GO:0007018(biological_process:microtubule-based movement); GO:0007019(biological_process:microtubule depolymerization);…	K10401	KIF18_19	0	COG5059(G:Carbohydrate transport and metabolism)	COG5059(Transporter)	sp|O14343|KLP5_SCHPO(Kinesin-like protein 5 OS=Schizosaccharomyces pombe (strain 972 / ATCC 24843) OX=284812 GN=klp5 PE=1 SV=1)	PF00225(Kinesin:Kinesin motor domain); PF16796(Microtub_bd:Microtubule binding)
TRINITY_DN11857_c0_g2	-0.156318	1.67844	-0.761058	-0.761058	1.3533	15.6133	0	0	no		yes	up	1	kynureninase isoform X1 [Nematostella vectensis]	GO:0005737(cellular_component:cytoplasm); GO:0019441(biological_process:tryptophan catabolic process to kynurenine); GO:0030429(molecular_function:kynureninase activity); GO:0034354(biological_process:'de novo' NAD biosynthetic process from tryptophan); GO:0097053(biological_process:L-kynurenine catabolic process); GO:0043420(biological_process:anthranilate metabolic process); GO:0030170(molecula…	K01556	KYNU, kynU	map00380(Tryptophan metabolism)	COG3844(G:Carbohydrate transport and metabolism); ENOG4110KAH(S:Function unknown)	COG3844(Transporter); ENOG4110KAH(Transcription factor)	sp|Q7S332|KYNU1_NEUCR(Kynureninase 1 OS=Neurospora crassa (strain ATCC 24698 / 74-OR23-1A / CBS 708.71 / DSM 1257 / FGSC 987) OX=367110 GN=kyn-1 PE=3 SV=1)	PF00266(Aminotran_5:Aminotransferase class-V)
TRINITY_DN11858_c0_g1	-0.359538	1.71727	-0.678866	-0.678866	0.3933	5.6067	0	0	no		yes	up	1	DNA replication ATP-dependent helicase/nuclease DNA2-like [Exaiptasia pallida]	0	K10742	DNA2	map03030(DNA replication)	COG1112(S:Function unknown)	COG1112(leucine Rich Repeat)	sp|Q9URU2|DNA2_SCHPO(DNA replication ATP-dependent helicase/nuclease dna2 OS=Schizosaccharomyces pombe (strain 972 / ATCC 24843) OX=284812 GN=dna2 PE=1 SV=2)	PF08696(Dna2:DNA replication factor Dna2); PF13087(AAA_12:AAA domain); PF13086(AAA_11:AAA domain); PF13604(AAA_30:AAA domain); PF13245(AAA_19:AAA domain); PF01930(Cas_Cas4:Domain of unknown function DUF83); PF05127(Helicase_RecD:Helicase)
TRINITY_DN11864_c0_g1	0.10812	1.59377	-0.850944	-0.850944	5.8733	66.7233	0	0	no		yes	up	1	Mo25 [Caligus clemensi]	GO:0023014(biological_process:signal transduction by protein phosphorylation)	K08272	CAB39, MO25	map04150(mTOR signaling pathway); map04152(AMPK signaling pathway)	ENOG410XP4S(S:Function unknown); COG5531(B:Chromatin structure and dynamics)	ENOG410XP4S(Calcium binding protein); COG5531(SWI SNF related, matrix associated, actin dependent regulator of chromatin, subfamily d, member)	sp|O60032|HYMA_EMENI(Conidiophore development protein hymA OS=Emericella nidulans (strain FGSC A4 / ATCC 38163 / CBS 112.46 / NRRL 194 / M139) OX=227321 GN=hymA PE=3 SV=1)	PF08569(Mo25:Mo25-like)
TRINITY_DN11866_c0_g1	-0.0871641	1.65998	-0.786407	-0.786407	1.95	20.6833	0	0	no		yes	up	1	0	0	0	0	0	ENOG410XTJP(S:Function unknown)	ENOG410XTJP(cAMP-dependent protein kinase pathway protein)	sp|Q4WAR8|SOMA_ASPFU(Transcriptional activator somA OS=Neosartorya fumigata (strain ATCC MYA-4609 / Af293 / CBS 101355 / FGSC A1100) OX=330879 GN=somA PE=1 SV=1)	PF17110(TFB6:Subunit 11 of the general transcription factor TFIIH)
TRINITY_DN11869_c0_g1	-0.237047	1.69664	-0.729798	-0.729798	0.7433	7.04	0	0	no		yes	up	1	0	0	0	0	0	ENOG410YEP0(K:Transcription)	ENOG410YEP0(Transcription factor)	sp|P20824|NUC1_NEUCR(Phosphorus acquisition-controlling protein OS=Neurospora crassa (strain ATCC 24698 / 74-OR23-1A / CBS 708.71 / DSM 1257 / FGSC 987) OX=367110 GN=nuc-1 PE=3 SV=2)	PF00010(HLH:Helix-loop-helix DNA-binding domain)
TRINITY_DN1187_c0_g1	0.306584	1.50498	-0.91424	-0.897328	24.9367	318.237	0.0133	0.04	yes	up	yes	up	2	Nuclear localization sequence-binding protein [Trichoplax sp. H2]	GO:0003723(molecular_function:RNA binding); GO:0005730(cellular_component:nucleolus)	K11294	NCL, NSR1	map05130(Pathogenic Escherichia coli infection)	COG0724(S:Function unknown); ENOG4111FDY(S:Function unknown)	COG0724(Rna-binding protein); ENOG4111FDY(Rna-binding protein)	sp|P27476|NSR1_YEAST(Nuclear localization sequence-binding protein OS=Saccharomyces cerevisiae (strain ATCC 204508 / S288c) OX=559292 GN=NSR1 PE=1 SV=1)	PF00076(RRM_1:RNA recognition motif. (a.k.a. RRM, RBD, or RNP domain))
TRINITY_DN1187_c1_g1	-0.352031	1.71625	-0.682111	-0.682111	0.3233	3.1067	0	0	no		yes	up	1	0	0	0	0	0	ENOG4111A6R(S:Function unknown)	ENOG4111A6R(-)	0	0
TRINITY_DN11874_c0_g1	-0.109415	1.6662	-0.778394	-0.778394	1.9967	24.3433	0	0	no		yes	up	1	uncharacterized protein LOC111061732 [Nilaparvata lugens]	0	0	0	0	ENOG4111TEQ(S:Function unknown)	ENOG4111TEQ(Conserved hypothetical, protein)	0	PF05236(TAF4:Transcription initiation factor TFIID component TAF4 family)
TRINITY_DN11875_c0_g1	-0.265389	1.70217	-0.718392	-0.718392	0.24	1.2333	0	0	no		yes	up	1	0	0	0	0	0	0	0	0	0
TRINITY_DN1188_c0_g1	-0.15906	1.6791	-0.764703	-0.755341	2.3333	56.3967	0	0.0167	no		yes	up	1	0	0	0	0	0	ENOG41115XB(S:Function unknown); ENOG41113KE(S:Function unknown)	ENOG41115XB(-); ENOG41113KE(-)	0	PF03427(CBM_19:Carbohydrate binding domain (family 19))
TRINITY_DN11890_c0_g1	0.175573	1.56606	-0.870815	-0.870815	6.81	62.2	0	0	no		yes	up	1	0	0	K14324	SAP18	map03013(RNA transport); map03015(mRNA surveillance pathway)	ENOG41124IV(S:Function unknown)	ENOG41124IV(Sin3-associated polypeptide Sap18)	0	PF06487(SAP18:Sin3 associated polypeptide p18 (SAP18))
TRINITY_DN11908_c0_g1	-0.151382	1.6772	-0.762911	-0.762911	1.4367	15.6167	0.0033	0.0033	no		yes	up	1	PREDICTED: hepatocyte growth factor-regulated tyrosine kinase substrate-like isoform X3 [Biomphalaria glabrata]	GO:0006886(biological_process:intracellular protein transport); GO:0046872(molecular_function:metal ion binding); GO:0016301(molecular_function:kinase activity)	K12182	HGS, HRS, VPS27	map04145(Phagosome); map04144(Endocytosis)	ENOG410XNRF(S:Function unknown)	ENOG410XNRF(Alpha beta hydrolase)	sp|A4QTV1|VPS27_MAGO7(Vacuolar protein sorting-associated protein 27 OS=Magnaporthe oryzae (strain 70-15 / ATCC MYA-4617 / FGSC 8958) OX=242507 GN=VPS27 PE=3 SV=1)	PF00790(VHS:VHS domain); PF01363(FYVE:FYVE zinc finger); PF03127(GAT:GAT domain); PF02809(UIM:Ubiquitin interaction motif)
TRINITY_DN11912_c0_g1	0.109155	1.5933	-0.863267	-0.83919	6.48	79.43	0	0.0433	no		yes	up	1	28S ribosomal protein S2, mitochondrial [Trichoplax sp. H2]	GO:0003735(molecular_function:structural constituent of ribosome); GO:0016021(cellular_component:integral component of membrane); GO:0005763(cellular_component:mitochondrial small ribosomal subunit); GO:0006412(biological_process:translation); GO:0015935(cellular_component:small ribosomal subunit)	K02967	RP-S2, MRPS2, rpsB	map03010(Ribosome)	COG0052(S:Function unknown)	COG0052(Integrase core domain protein)	sp|O13970|RT04_SCHPO(37S ribosomal protein mrp4, mitochondrial OS=Schizosaccharomyces pombe (strain 972 / ATCC 24843) OX=284812 GN=mrp4 PE=3 SV=2)	PF00318(Ribosomal_S2:Ribosomal protein S2)
TRINITY_DN11917_c0_g1	-0.259796	1.70112	-0.720661	-0.720661	0.29	1.57	0	0	no		yes	up	1	0	0	0	0	0	0	0	sp|Q5ANB1|WOR2_CANAL(White-opaque regulator 2 OS=Candida albicans (strain SC5314 / ATCC MYA-2876) OX=237561 GN=WOR2 PE=1 SV=1)	PF00172(Zn_clus:Fungal Zn(2)-Cys(6) binuclear cluster domain); PF11951(Fungal_trans_2:Fungal specific transcription factor domain)
TRINITY_DN11919_c0_g1	-0.0764789	1.65689	-0.787814	-0.792598	2.0933	22.2267	0.01	0	no		yes	up	1	vacuolar protein sorting-associated protein 17-like [Nilaparvata lugens]	0	0	0	0	COG5391(E:Amino acid transport and metabolism)	COG5391(The glycine cleavage system catalyzes the degradation of glycine. The H protein shuttles the methylamine group of glycine from the P protein to the T protein (By similarity))	sp|Q9URW7|VPS17_SCHPO(Vacuolar protein sorting-associated protein 17 OS=Schizosaccharomyces pombe (strain 972 / ATCC 24843) OX=284812 GN=vps17 PE=3 SV=1)	PF09325(Vps5:Vps5 C terminal like); PF00787(PX:PX domain)
TRINITY_DN11923_c0_g2	-0.0778692	1.6573	-0.792438	-0.786988	1.71	14.34	0	0.0067	no		yes	up	1	kelch domain-containing protein 3 isoform X1 [Pieris rapae]	0	0	0	0	ENOG410Y5WM(S:Function unknown)	ENOG410Y5WM(BTB/POZ domain)	sp|P32432|SFP1_YEAST(Transcription factor SFP1 OS=Saccharomyces cerevisiae (strain ATCC 204508 / S288c) OX=559292 GN=SFP1 PE=1 SV=1)	PF13418(Kelch_4:Galactose oxidase, central domain); PF13964(Kelch_6:Kelch motif); PF13854(Kelch_5:Kelch motif); PF01344(Kelch_1:Kelch motif); PF13415(Kelch_3:Galactose oxidase, central domain); PF07646(Kelch_2:Kelch motif); PF00651(BTB:BTB/POZ domain)
TRINITY_DN1193_c0_g1	-0.134728	1.67294	-0.774745	-0.763469	1.8467	26.46	0.01	0.0233	no		yes	up	1	cytosolic Fe-S cluster assembly factor NBP35-like [Nilaparvata lugens]	GO:0005737(cellular_component:cytoplasm); GO:0046872(molecular_function:metal ion binding); GO:0051539(molecular_function:4 iron, 4 sulfur cluster binding); GO:0005524(molecular_function:ATP binding); GO:0016226(biological_process:iron-sulfur cluster assembly)	0	0	0	COG0489(D:Cell cycle control, cell division, chromosome partitioning)	COG0489(ATP-binding protein)	sp|Q4HZ34|NBP35_GIBZE(Cytosolic Fe-S cluster assembly factor NBP35 OS=Gibberella zeae (strain PH-1 / ATCC MYA-4620 / FGSC 9075 / NRRL 31084) OX=229533 GN=NBP35 PE=3 SV=1)	PF10609(ParA:NUBPL iron-transfer P-loop NTPase); PF01656(CbiA:CobQ/CobB/MinD/ParA nucleotide binding domain); PF13614(AAA_31:AAA domain); PF02374(ArsA_ATPase:Anion-transporting ATPase)
TRINITY_DN11933_c0_g1	0.0833422	1.60332	-0.844316	-0.842347	4.66	47.1133	0	0.0033	no		yes	up	1	hypothetical protein EGW08_008440 [Elysia chlorotica]	GO:0006891(biological_process:intra-Golgi vesicle-mediated transport); GO:0006888(biological_process:ER to Golgi vesicle-mediated transport); GO:0016192(biological_process:vesicle-mediated transport); GO:0006886(biological_process:intracellular protein transport); GO:0000139(cellular_component:Golgi membrane); GO:0005198(molecular_function:structural molecule activity); GO:0030126(cellular_compon…	K17301	COPB1, SEC26	0	COG5096(T:Signal transduction mechanisms)	COG5096(p21 protein (Cdc42 Rac)-activated kinase)	sp|Q9UUF7|COPB_SCHPO(Coatomer subunit beta OS=Schizosaccharomyces pombe (strain 972 / ATCC 24843) OX=284812 GN=sec26 PE=3 SV=1)	PF01602(Adaptin_N:Adaptin N terminal region); PF07718(Coatamer_beta_C:Coatomer beta C-terminal region); PF14806(Coatomer_b_Cpla:Coatomer beta subunit appendage platform); PF12717(Cnd1:non-SMC mitotic condensation complex subunit 1); PF13646(HEAT_2:HEAT repeats)
TRINITY_DN11960_c0_g1	-0.107827	1.66577	-0.77897	-0.77897	0.94	5.22	0	0	no		yes	up	1	0	0	0	0	0	ENOG410ZNVA(S:Function unknown)	ENOG410ZNVA(-)	sp|O74949|YJBC_SCHPO(Uncharacterized protein C553.12c OS=Schizosaccharomyces pombe (strain 972 / ATCC 24843) OX=284812 GN=SPCC553.12c PE=4 SV=2)	0
TRINITY_DN11961_c0_g1	-0.254742	1.70015	-0.722704	-0.722704	0.83	10.47	0	0	no		yes	up	1	0	0	K21543	CRZ1, CRZA	0	COG5048(T:Signal transduction mechanisms)	COG5048(p21 protein (Cdc42 Rac)-activated kinase)	sp|Q4WJ81|CRZA_ASPFU(C2H2 finger domain transcription factor crzA OS=Neosartorya fumigata (strain ATCC MYA-4609 / Af293 / CBS 101355 / FGSC A1100) OX=330879 GN=crzA PE=1 SV=1)	PF00096(zf-C2H2:Zinc finger, C2H2 type); PF13465(zf-H2C2_2:Zinc-finger double domain); PF13894(zf-C2H2_4:C2H2-type zinc finger); PF13912(zf-C2H2_6:C2H2-type zinc finger); PF12874(zf-met:Zinc-finger of C2H2 type)
TRINITY_DN11962_c0_g1	-0.219892	1.69308	-0.736593	-0.736593	0.8267	7.76	0	0	no		yes	up	1	low affinity vacuolar monovalent cation/H(+	GO:0016021(cellular_component:integral component of membrane); GO:0055085(biological_process:transmembrane transport)	K07300	chaA, CAX	0	COG0387(S:Function unknown)	COG0387(ribosomal protein S34)	sp|P42839|VNX1_YEAST(Low affinity vacuolar monovalent cation/H(+) antiporter OS=Saccharomyces cerevisiae (strain ATCC 204508 / S288c) OX=559292 GN=VNX1 PE=1 SV=1)	PF01699(Na_Ca_ex:Sodium/calcium exchanger protein); PF03733(YccF:Inner membrane component domain)
TRINITY_DN11969_c0_g1	-0.073688	1.65608	-0.792211	-0.790177	2.7367	41.38	0	0.0033	no		yes	up	1	putative 3-isopropylmalate dehydratase, partial [Nilaparvata lugens]	GO:0003861(molecular_function:3-isopropylmalate dehydratase activity); GO:0009316(cellular_component:3-isopropylmalate dehydratase complex); GO:0051539(molecular_function:4 iron, 4 sulfur cluster binding); GO:0009098(biological_process:leucine biosynthetic process)	K01702	LEU1	map00290(Valine, leucine and isoleucine biosynthesis)	COG0065(S:Function unknown); COG0066(E:Amino acid transport and metabolism)	COG0065(ribosomal protein S34); COG0066(Catalyzes the isomerization between 2-isopropylmalate and 3-isopropylmalate, via the formation of 2-isopropylmaleate (By similarity))	sp|P55251|LEUC_RHIPU(3-isopropylmalate dehydratase OS=Rhizomucor pusillus OX=4840 GN=LEUA PE=3 SV=1)	PF00330(Aconitase:Aconitase family (aconitate hydratase)); PF00694(Aconitase_C:Aconitase C-terminal domain)
TRINITY_DN11974_c0_g1	0.0117618	1.62903	-0.820398	-0.820398	3.2033	32.3767	0	0	no		yes	up	1	unnamed protein product [Acanthocheilonema viteae]	GO:0005634(cellular_component:nucleus); GO:0004654(molecular_function:polyribonucleotide nucleotidyltransferase activity); GO:0003723(molecular_function:RNA binding); GO:0003676(molecular_function:nucleic acid binding); GO:0006402(biological_process:mRNA catabolic process); GO:0016021(cellular_component:integral component of membrane); GO:0008270(molecular_function:zinc ion binding)	K12826	SF3A2, SAP62	map03040(Spliceosome)	COG5246(K:Transcription)	COG5246(Transcription factor)	sp|Q6AXT8|SF3A2_RAT(Splicing factor 3A subunit 2 OS=Rattus norvegicus OX=10116 GN=Sf3a2 PE=2 SV=1)	PF16835(SF3A2:Pre-mRNA-splicing factor SF3a complex subunit 2 (Prp11)); PF12874(zf-met:Zinc-finger of C2H2 type); PF09732(CactinC_cactus:Cactus-binding C-terminus of cactin protein)
TRINITY_DN11975_c0_g1	-0.194101	1.6874	-0.741222	-0.752072	0.2267	0.8533	0.0033	0	no		yes	up	1	hypothetical protein B566_EDAN005889 [Ephemera danica]	GO:0042626(molecular_function:ATPase activity, coupled to transmembrane movement of substances); GO:0016021(cellular_component:integral component of membrane); GO:0016887(molecular_function:ATPase activity); GO:0005524(molecular_function:ATP binding)	0	0	0	0	0	sp|Q4WT65|ABCB_ASPFU(ABC multidrug transporter B OS=Neosartorya fumigata (strain ATCC MYA-4609 / Af293 / CBS 101355 / FGSC A1100) OX=330879 GN=abcB PE=2 SV=2)	PF00005(ABC_tran:ABC transporter); PF00664(ABC_membrane:ABC transporter transmembrane region); PF02463(SMC_N:RecF/RecN/SMC N terminal domain); PF13191(AAA_16:AAA ATPase domain)
TRINITY_DN11976_c0_g1	-0.0347453	1.64425	-0.804751	-0.804751	2.5567	26.4233	0	0	no		yes	up	1	PREDICTED: 5'-3' exoribonuclease 1-like [Branchiostoma belcheri]	GO:0005737(cellular_component:cytoplasm); GO:0000956(biological_process:nuclear-transcribed mRNA catabolic process); GO:0008409(molecular_function:5'-3' exonuclease activity); GO:0003723(molecular_function:RNA binding)	K12618;plj	XRN1, SEP1, KEM1;	map03018(RNA degradation); map03008(Ribosome biogenesis in eukaryotes)	COG5049(S:Function unknown)	COG5049(ribosomal protein S34)	sp|P40383|XRN1_SCHPO(5'-3' exoribonuclease 1 OS=Schizosaccharomyces pombe (strain 972 / ATCC 24843) OX=284812 GN=exo2 PE=1 SV=1)	PF17846(XRN_M:Xrn1 helical domain); PF03159(XRN_N:XRN 5'-3' exonuclease N-terminus); PF18332(XRN1_D1:Exoribonuclease Xrn1 D1 domain); PF18334(XRN1_D2_D3:Exoribonuclease Xrn1 D2/D3 domain); PF18194(Xrn1_D3:Exoribonuclease 1 Domain-3); PF18129(SH3_12:Xrn1 SH3-like domain)
TRINITY_DN11977_c0_g1	-0.14474	1.67553	-0.765394	-0.765394	0.39	1.61	0	0	no		yes	up	1	0	0	0	0	0	0	0	0	0
TRINITY_DN11978_c0_g1	0.192773	1.55859	-0.874788	-0.876574	7.66	70.82	0.0067	0	no		yes	up	1	0	0	0	0	0	0	0	0	0
TRINITY_DN11983_c0_g1	-0.280868	1.705	-0.712067	-0.712067	0.67	8.27	0	0	no		yes	up	1	PREDICTED: exocyst complex component 8-like [Octopus bimaculoides]	GO:0006887(biological_process:exocytosis); GO:0000145(cellular_component:exocyst)	K19986	EXOC8, SEC84	0	ENOG410XT7U(S:Function unknown)	ENOG410XT7U(-)	sp|Q7S8B6|EXO84_NEUCR(Exocyst complex component exo84 OS=Neurospora crassa (strain ATCC 24698 / 74-OR23-1A / CBS 708.71 / DSM 1257 / FGSC 987) OX=367110 GN=exo84 PE=3 SV=2)	PF16528(Exo84_C:Exocyst component 84 C-terminal); PF08700(Vps51:Vps51/Vps67)
TRINITY_DN11987_c0_g1	0.0200567	1.6262	-0.823127	-0.823127	2.0767	13.29	0	0	no		yes	up	1	sphingolipid delta(4	GO:0030148(biological_process:sphingolipid biosynthetic process); GO:0042284(molecular_function:sphingolipid delta-4 desaturase activity); GO:0005886(cellular_component:plasma membrane); GO:0005739(cellular_component:mitochondrion); GO:0046513(biological_process:ceramide biosynthetic process); GO:0007283(biological_process:spermatogenesis); GO:0007053(biological_process:spindle assembly involved …	K04712	DEGS	map00600(Sphingolipid metabolism); map04071(Sphingolipid signaling pathway)	ENOG410XQVT(E:Amino acid transport and metabolism)	ENOG410XQVT(Catalyzes the isomerization between 2-isopropylmalate and 3-isopropylmalate, via the formation of 2-isopropylmaleate (By similarity))	sp|C4R613|DEGS_KOMPG(Sphingolipid delta(4)-desaturase OS=Komagataella phaffii (strain GS115 / ATCC 20864) OX=644223 GN=PAS_chr3_0939 PE=1 SV=2)	PF00487(FA_desaturase:Fatty acid desaturase); PF08557(Lipid_DES:Sphingolipid Delta4-desaturase (DES))
TRINITY_DN11998_c0_g1	-0.122062	1.66962	-0.773779	-0.773779	1.7267	20.1533	0	0	no		yes	up	1	V-type proton ATPase subunit H-like [Orbicella faveolata]	GO:0000221(cellular_component:vacuolar proton-transporting V-type ATPase, V1 domain); GO:0046961(molecular_function:proton-transporting ATPase activity, rotational mechanism)	K02144	ATPeV1H	map05152(Tuberculosis); map00190(Oxidative phosphorylation); map05323(Rheumatoid arthritis); map05120(Epithelial cell signaling in Helicobacter pylori infection); map04145(Phagosome); map04150(mTOR signaling pathway); map04142(Lysosome); map04721(Synaptic vesicle cycle); map05110(Vibrio cholerae infection)	COG5231(S:Function unknown)	COG5231(-)	sp|O14265|VATH_SCHPO(V-type proton ATPase subunit H OS=Schizosaccharomyces pombe (strain 972 / ATCC 24843) OX=284812 GN=vma13 PE=3 SV=2)	PF03224(V-ATPase_H_N:V-ATPase subunit H); PF11698(V-ATPase_H_C:V-ATPase subunit H)
TRINITY_DN120_c0_g1	-0.097995	1.66304	-0.782524	-0.782524	1.1433	8.2133	0	0	no		yes	up	1	PREDICTED: uncharacterized oxidoreductase YxjF-like [Drosophila kikkawai]	GO:0016021(cellular_component:integral component of membrane); GO:0016491(molecular_function:oxidoreductase activity)	0	0	0	ENOG4111VKY(S:Function unknown)	ENOG4111VKY(Dehydrogenase)	sp|B8M9K8|TROPE_TALSN(Short-chain dehydrogenase/reductase tropE OS=Talaromyces stipitatus (strain ATCC 10500 / CBS 375.48 / QM 6759 / NRRL 1006) OX=441959 GN=tropE PE=3 SV=1)	PF00106(adh_short:short chain dehydrogenase); PF13561(adh_short_C2:Enoyl-(Acyl carrier protein) reductase); PF08659(KR:KR domain)
TRINITY_DN1201_c0_g1	-0.0613957	1.65243	-0.795518	-0.795518	2.4633	26.8933	0	0	no		yes	up	1	0	0	0	0	0	0	0	0	0
TRINITY_DN12019_c0_g1	-0.169267	1.6816	-0.756166	-0.756166	1.3667	16.7233	0	0	no		yes	up	1	Lactoylglutathione lyase [Papilio xuthus]	GO:0046872(molecular_function:metal ion binding); GO:0004462(molecular_function:lactoylglutathione lyase activity)	K01759	GLO1, gloA	map00620(Pyruvate metabolism)	COG0346(E:Amino acid transport and metabolism)	COG0346(glyoxalase bleomycin resistance protein dioxygenase)	sp|Q09751|LGUL_SCHPO(Lactoylglutathione lyase OS=Schizosaccharomyces pombe (strain 972 / ATCC 24843) OX=284812 GN=glo1 PE=1 SV=1)	PF00903(Glyoxalase:Glyoxalase/Bleomycin resistance protein/Dioxygenase superfamily); PF13669(Glyoxalase_4:Glyoxalase/Bleomycin resistance protein/Dioxygenase superfamily); PF18029(Glyoxalase_6:Glyoxalase-like domain); PF12681(Glyoxalase_2:Glyoxalase-like domain)
TRINITY_DN1202_c0_g1	0.109252	1.59332	-0.851288	-0.851288	5.1633	49.3533	0	0	no		yes	up	1	rplA [Trichonephila clavipes]	GO:0015934(cellular_component:large ribosomal subunit); GO:0005840(cellular_component:ribosome); GO:0022625(cellular_component:cytosolic large ribosomal subunit); GO:0003735(molecular_function:structural constituent of ribosome); GO:0003723(molecular_function:RNA binding); GO:0000470(biological_process:maturation of LSU-rRNA); GO:0006412(biological_process:translation)	K02863	RP-L1, MRPL1, rplA	map03010(Ribosome)	COG0081(S:Function unknown)	COG0081(Alkaline foam protein B)	sp|B0TX07|RL1_FRAP2(50S ribosomal protein L1 OS=Francisella philomiragia subsp. philomiragia (strain ATCC 25017) OX=484022 GN=rplA PE=3 SV=1)	PF00687(Ribosomal_L1:Ribosomal protein L1p/L10e family)
TRINITY_DN12025_c0_g1	0.150053	1.57684	-0.862593	-0.864296	7.71	89.6467	0.01	0	no		yes	up	1	Ribosomal L14 and KOW and Ribosomal L5 and Riboso mal L5 C domain containing protein [Trichuris trichiura]	GO:0015934(cellular_component:large ribosomal subunit); GO:0005840(cellular_component:ribosome); GO:0022625(cellular_component:cytosolic large ribosomal subunit); GO:0003735(molecular_function:structural constituent of ribosome); GO:0003723(molecular_function:RNA binding); GO:0006412(biological_process:translation); GO:0000027(biological_process:ribosomal large subunit assembly)	K02931	RP-L5, MRPL5, rplE	map03010(Ribosome)	COG0094(J:Translation, ribosomal structure and biogenesis)	COG0094(This is 1 of the proteins that binds and probably mediates the attachment of the 5S RNA into the large ribosomal subunit, where it forms part of the central protuberance. In the 70S ribosome it contacts protein S13 of the 30S subunit (bridge B1b), connecting the 2 subunits)	sp|Q4I624|FES1_GIBZE(Hsp70 nucleotide exchange factor FES1 OS=Gibberella zeae (strain PH-1 / ATCC MYA-4620 / FGSC 9075 / NRRL 31084) OX=229533 GN=FES1 PE=3 SV=1)	PF00673(Ribosomal_L5_C:ribosomal L5P family C-terminus); PF00281(Ribosomal_L5:Ribosomal protein L5)
TRINITY_DN12026_c0_g1	-0.161394	1.67969	-0.759146	-0.759146	1.21	11.8967	0	0	no		yes	up	1	0	0	K11376	ELP5, IKI1	0	ENOG4111QXQ(S:Function unknown)	ENOG4111QXQ(Killer toxin sensitivity protein)	sp|P38874|ELP5_YEAST(Elongator complex protein 5 OS=Saccharomyces cerevisiae (strain ATCC 204508 / S288c) OX=559292 GN=IKI1 PE=1 SV=1)	PF10483(Elong_Iki1:Elongator subunit Iki1)
TRINITY_DN12031_c0_g5	-0.406843	1.72292	-0.658038	-0.658038	0.1167	0.9667	0	0	no		yes	up	1	0	0	0	0	0	0	0	0	PF00400(WD40:WD domain, G-beta repeat); PF01391(Collagen:Collagen triple helix repeat (20 copies))
TRINITY_DN1204_c0_g3	-1.29809	-0.00943821	-0.200655	1.50818	16.2667	57.7733	85.7133	471.87	no		yes	down	4	atlastin-like isoform X2 [Manduca sexta]	GO:0016020(cellular_component:membrane); GO:0003924(molecular_function:GTPase activity); GO:0005525(molecular_function:GTP binding)	K17339	ATL	0	ENOG410XR6Z(S:Function unknown)	ENOG410XR6Z(Guanylate binding protein)	sp|Q9VC57|ATLAS_DROME(Atlastin OS=Drosophila melanogaster OX=7227 GN=atl PE=1 SV=1)	PF02263(GBP:Guanylate-binding protein, N-terminal domain); PF02841(GBP_C:Guanylate-binding protein, C-terminal domain)
TRINITY_DN12041_c0_g1	0.0694698	1.6085	-0.846055	-0.831917	4.2067	41.2067	0	0.0233	no		yes	up	1	cysG [Trichonephila clavipes]	GO:0019354(biological_process:siroheme biosynthetic process); GO:0043115(molecular_function:precorrin-2 dehydrogenase activity); GO:0004325(molecular_function:ferrochelatase activity)	K02304	MET8	map00860(Porphyrin and chlorophyll metabolism)	COG1648(H:Coenzyme transport and metabolism)	COG1648(Multifunctional enzyme that catalyzes the SAM-dependent methylation of uroporphyrinogen III at position C-2 and C-7 to form precorrin-2 and then position C-12 or C-18 to form trimethylpyrrocorphin 2. It also catalyzes the conversion of precorrin-2 into siroheme. This reaction consists of the NAD- dependent oxidation of precorrin-2 into sirohydrochlorin and its subsequent ferrochelation in…	sp|O14172|MET8_SCHPO(Siroheme biosynthesis protein met8 OS=Schizosaccharomyces pombe (strain 972 / ATCC 24843) OX=284812 GN=met8 PE=3 SV=1)	PF13241(NAD_binding_7:Putative NAD(P)-binding); PF14823(Sirohm_synth_C:Sirohaem biosynthesis protein C-terminal); PF14824(Sirohm_synth_M:Sirohaem biosynthesis protein central); PF13738(Pyr_redox_3:Pyridine nucleotide-disulphide oxidoreductase)
TRINITY_DN12052_c0_g1	-0.253952	1.7	-0.723022	-0.723022	0.9133	13.0133	0	0	no		yes	up	1	0	0	0	0	0	ENOG410ZSEQ(S:Function unknown)	ENOG410ZSEQ(Chromo (CHRromatin Organisation MOdifier) domain)	0	PF00385(Chromo:Chromo (CHRromatin Organisation MOdifier) domain)
TRINITY_DN12086_c0_g2	1.34817	0.573526	-1.02013	-0.901567	2.0133	0.71	0	0.0467	yes	up	no		2	0	0	0	0	0	0	0	0	0
TRINITY_DN12090_c0_g1	0.08994	1.60081	-0.845375	-0.845375	6.1433	78.3667	0	0	no		yes	up	1	putative small nuclear ribonucleoprotein G-like protein [Leptotrombidium deliense]	GO:0000387(biological_process:spliceosomal snRNP assembly); GO:0043186(cellular_component:P granule); GO:0071004(cellular_component:U2-type prespliceosome); GO:0071011(cellular_component:precatalytic spliceosome); GO:0071013(cellular_component:catalytic step 2 spliceosome); GO:1990904(cellular_component:ribonucleoprotein complex); GO:0000398(biological_process:mRNA splicing, via spliceosome); GO:…	K18064	ACR2	0	ENOG4111UFH(S:Function unknown)	ENOG4111UFH(RHOD)	sp|O74966|RUXG_SCHPO(Small nuclear ribonucleoprotein G OS=Schizosaccharomyces pombe (strain 972 / ATCC 24843) OX=284812 GN=smg1 PE=1 SV=1)	PF01423(LSM:LSM domain)
TRINITY_DN121_c0_g1	-0.291387	0.938143	-1.51204	0.865284	65.6967	364.227	8.2833	391.203	no		no		4	innexin inx7 [Manduca sexta]	GO:0006811(biological_process:ion transport); GO:0005886(cellular_component:plasma membrane); GO:0016021(cellular_component:integral component of membrane); GO:0005921(cellular_component:gap junction)	K22037	inx, zpg, ogre, shakB	0	ENOG4110I5B(S:Function unknown)	ENOG4110I5B(Innexin)	sp|Q9V3W6|INX7_DROME(Innexin inx7 OS=Drosophila melanogaster OX=7227 GN=Inx7 PE=2 SV=1)	PF00876(Innexin:Innexin)
TRINITY_DN1211_c0_g1	-0.192159	1.68697	-0.747403	-0.747403	1.11	12.0767	0	0	no		yes	up	1	regulator of nonsense transcripts 3B [Nematostella vectensis]	GO:0000184(biological_process:nuclear-transcribed mRNA catabolic process, nonsense-mediated decay); GO:0003676(molecular_function:nucleic acid binding)	K14328	UPF3, RENT3	map03013(RNA transport); map03015(mRNA surveillance pathway)	ENOG410ZJQ2(S:Function unknown)	ENOG410ZJQ2(nonsense-mediated mRNA decay protein Upf3)	sp|B8NM62|USTO_ASPFN(Pyridoxamine 5'-phosphate oxidase family protein ustO OS=Aspergillus flavus (strain ATCC 200026 / FGSC A1120 / NRRL 3357 / JCM 12722 / SRRC 167) OX=332952 GN=ustO PE=3 SV=1)	PF03467(Smg4_UPF3:Smg-4/UPF3 family); PF00076(RRM_1:RNA recognition motif. (a.k.a. RRM, RBD, or RNP domain))
TRINITY_DN12117_c0_g1	-0.163402	1.68018	-0.758388	-0.758388	1.7167	27.23	0	0	no		yes	up	1	GTP cyclohydrolase 1 [Strongyloides ratti]	GO:0006729(biological_process:tetrahydrobiopterin biosynthetic process); GO:0003934(molecular_function:GTP cyclohydrolase I activity); GO:0035998(biological_process:7,8-dihydroneopterin 3'-triphosphate biosynthetic process); GO:0046872(molecular_function:metal ion binding); GO:0046654(biological_process:tetrahydrofolate biosynthetic process); GO:0005525(molecular_function:GTP binding)	K01495	GCH1, folE	map00790(Folate biosynthesis)	COG0302(S:Function unknown)	COG0302(leucine rich repeat (in flii) interacting protein)	sp|P51599|GCH1_NEUCR(GTP cyclohydrolase 1 OS=Neurospora crassa (strain ATCC 24698 / 74-OR23-1A / CBS 708.71 / DSM 1257 / FGSC 987) OX=367110 GN=gch-1 PE=2 SV=2)	PF01227(GTP_cyclohydroI:GTP cyclohydrolase I)
TRINITY_DN1213_c0_g1	0.288226	1.51415	-0.900443	-0.901932	16.45	168.577	0.01	0	yes	up	yes	up	2	uroporphyrinogen decarboxylase-like protein [Halichondria panicea]	GO:0006783(biological_process:heme biosynthetic process); GO:0006782(biological_process:protoporphyrinogen IX biosynthetic process); GO:0005829(cellular_component:cytosol); GO:0004853(molecular_function:uroporphyrinogen decarboxylase activity); GO:0006779(biological_process:porphyrin-containing compound biosynthetic process)	K01599	hemE, UROD	map00860(Porphyrin and chlorophyll metabolism)	COG0407(S:Function unknown)	COG0407(chromosome 7 open reading frame 55)	sp|P32347|DCUP_YEAST(Uroporphyrinogen decarboxylase OS=Saccharomyces cerevisiae (strain ATCC 204508 / S288c) OX=559292 GN=HEM12 PE=1 SV=1)	PF01208(URO-D:Uroporphyrinogen decarboxylase (URO-D))
TRINITY_DN1214_c0_g1	-0.398289	1.722	-0.661853	-0.661853	0.8433	120.513	0	0	no		yes	up	1	0	0	0	0	0	ENOG410YJIR(S:Function unknown)	ENOG410YJIR(Alkaline foam protein B)	0	0
TRINITY_DN12150_c0_g1	0.0245644	1.62464	-0.824603	-0.824603	1.95	12.1367	0	0	no		yes	up	1	succinyl-CoA:3-ketoacid coenzyme A transferase 1, mitochondrial-like [Strongylocentrotus purpuratus]	GO:0046952(biological_process:ketone body catabolic process); GO:0005739(cellular_component:mitochondrion); GO:0008260(molecular_function:3-oxoacid CoA-transferase activity)	K01027	OXCT	map00280(Valine, leucine and isoleucine degradation); map00072(Synthesis and degradation of ketone bodies); map00650(Butanoate metabolism)	COG2057(S:Function unknown)	COG2057(Retrotransposon protein)	sp|P55809|SCOT1_HUMAN(Succinyl-CoA:3-ketoacid coenzyme A transferase 1, mitochondrial OS=Homo sapiens OX=9606 GN=OXCT1 PE=1 SV=1)	PF01144(CoA_trans:Coenzyme A transferase)
TRINITY_DN12152_c0_g4	-0.419233	1.72418	-0.652474	-0.652474	0.1567	1.67	0	0	no		yes	up	1	0	0	K12769	NDT80	0	ENOG4111IUH(S:Function unknown)	ENOG4111IUH(NDT80 PhoG like DNA-binding family protein)	0	PF05224(NDT80_PhoG:NDT80 / PhoG like DNA-binding family)
TRINITY_DN12157_c0_g1	-0.212006	1.69138	-0.742744	-0.736629	0.9433	9.9967	0	0.0067	no		yes	up	1	TBC1 domain family member 12-like [Thrips palmi]	0	0	0	0	COG5210(U:Intracellular trafficking, secretion, and vesicular transport)	COG5210(cholinergic receptor, nicotinic)	sp|Q0IHY4|TBC12_XENTR(TBC1 domain family member 12 OS=Xenopus tropicalis OX=8364 GN=tbc1d12 PE=2 SV=1)	PF00566(RabGAP-TBC:Rab-GTPase-TBC domain); PF17076(SBE2:SBE2, cell-wall formation)
TRINITY_DN12167_c0_g1	-0.325785	1.71244	-0.693328	-0.693328	0.4933	6.1567	0	0	no		yes	up	1	PREDICTED: LOW QUALITY PROTEIN: positive regulator of purine utilization-like [Rhagoletis zephyria]	0	0	0	0	ENOG410ZI11(K:Transcription)	ENOG410ZI11(Transcription factor)	sp|P87000|ACU15_NEUCR(Transcriptional activator protein acu-15 OS=Neurospora crassa (strain ATCC 24698 / 74-OR23-1A / CBS 708.71 / DSM 1257 / FGSC 987) OX=367110 GN=acu-15 PE=1 SV=2)	PF04082(Fungal_trans:Fungal specific transcription factor domain); PF00172(Zn_clus:Fungal Zn(2)-Cys(6) binuclear cluster domain)
TRINITY_DN12168_c0_g1	-0.154229	1.67792	-0.761843	-0.761843	1.0167	8.98	0	0	no		yes	up	1	SPBC17G9.06c [Trichonephila clavipes]	0	K22884	SIDL	0	COG1670(O:Posttranslational modification, protein turnover, chaperones)	COG1670(Prevents misfolding and promotes the refolding and proper assembly of unfolded polypeptides generated under stress conditions (By similarity))	sp|Q4WJX7|SIDL_ASPFU(Acyltransferase sidL OS=Neosartorya fumigata (strain ATCC MYA-4609 / Af293 / CBS 101355 / FGSC A1100) OX=330879 GN=sidL PE=2 SV=1)	PF13523(Acetyltransf_8:Acetyltransferase (GNAT) domain)
TRINITY_DN12171_c0_g1	0.0345865	1.62114	-0.827863	-0.827863	3.4767	34.84	0	0	no		yes	up	1	0	0	0	0	0	ENOG4111UVR(S:Function unknown); COG5032(B:Chromatin structure and dynamics); COG5032(D:Cell cycle control, cell division, chromosome partitioning); COG5032(L:Replication, recombination and repair); COG5032(T:Signal transduction mechanisms); COG5032(U:Intracellular trafficking, secretion, and vesicular transport)	ENOG4111UVR(Poly(ADP-ribose) polymerase and DNA-Ligase Zn-finger region); COG5032(phosphatidylinositol kinase activity); COG5032(phosphatidylinositol kinase activity); COG5032(phosphatidylinositol kinase activity); COG5032(phosphatidylinositol kinase activity); COG5032(phosphatidylinositol kinase activity)	sp|Q9Y7K9|YGI7_SCHPO(PARP-type zinc finger-containing protein C2A9.07c OS=Schizosaccharomyces pombe (strain 972 / ATCC 24843) OX=284812 GN=SPBC2A9.07c PE=1 SV=3)	PF00645(zf-PARP:Poly(ADP-ribose) polymerase and DNA-Ligase Zn-finger region)
TRINITY_DN12177_c0_g1	-0.0593121	1.65181	-0.796247	-0.796247	1.83	15.1733	0	0	no		yes	up	1	0	0	0	0	0	ENOG410YPZR(S:Function unknown)	ENOG410YPZR(-)	0	0
TRINITY_DN12178_c0_g1	0.263686	1.52606	-0.894875	-0.894875	1.05	2.2167	0	0	no		yes	up	1	0	0	0	0	0	ENOG4110XTM(S:Function unknown)	ENOG4110XTM(-)	0	0
TRINITY_DN12180_c0_g1	-0.321524	1.71179	-0.695131	-0.695131	0.3167	2.5133	0	0	no		yes	up	1	hypothetical protein CRE_13875, partial [Caenorhabditis remanei]	GO:0003700(molecular_function:transcription factor activity, sequence-specific DNA binding); GO:0043565(molecular_function:sequence-specific DNA binding); GO:0030170(molecular_function:pyridoxal phosphate binding); GO:0008483(molecular_function:transaminase activity)	0	0	0	COG0161(E:Amino acid transport and metabolism)	COG0161(Catalyzes the transfer of the alpha-amino group from S- adenosyl-L-methionine (SAM) to 7-keto-8-aminopelargonic acid (KAPA) to form 7,8-diaminopelargonic acid (DAPA). It is the only animotransferase known to utilize SAM as an amino donor (By similarity))	sp|A0A098DDI1|FUSA3_GIBZE(Aminotransferase FGSG_17085 OS=Gibberella zeae (strain PH-1 / ATCC MYA-4620 / FGSC 9075 / NRRL 31084) OX=229533 GN=FGRAMPH1_01T09365 PE=3 SV=1)	PF00202(Aminotran_3:Aminotransferase class-III)
TRINITY_DN12183_c0_g1	-0.153117	1.67764	-0.762261	-0.762261	1.49	17.2067	0	0	no		yes	up	1	PREDICTED: origin recognition complex subunit 1-like [Branchiostoma belcheri]	GO:0033314(biological_process:mitotic DNA replication checkpoint); GO:0000278(biological_process:mitotic cell cycle); GO:0006270(biological_process:DNA replication initiation); GO:0005664(cellular_component:nuclear origin of replication recognition complex); GO:0003688(molecular_function:DNA replication origin binding); GO:0005524(molecular_function:ATP binding); GO:0003682(molecular_function:chr…	K02603	ORC1	map04110(Cell cycle)	COG1474(S:Function unknown)	COG1474(CUB domain)	sp|P54789|ORC1_SCHPO(Origin recognition complex subunit 1 OS=Schizosaccharomyces pombe (strain 972 / ATCC 24843) OX=284812 GN=orc1 PE=1 SV=1)	PF00004(AAA:ATPase family associated with various cellular activities (AAA)); PF13191(AAA_16:AAA ATPase domain); PF17872(AAA_lid_10:AAA lid domain); PF13401(AAA_22:AAA domain); PF01637(ATPase_2:ATPase domain predominantly from Archaea); PF13245(AAA_19:AAA domain)
TRINITY_DN12187_c0_g1	-0.367242	1.71828	-0.675518	-0.675518	0.37	5.4633	0	0	no		yes	up	1	nucleoporin SEH1 isoform X2 [Sitophilus oryzae]	GO:0031080(cellular_component:nuclear pore outer ring); GO:0034629(biological_process:cellular protein complex localization); GO:1904263(biological_process:positive regulation of TORC1 signaling); GO:0015031(biological_process:protein transport); GO:0005198(molecular_function:structural molecule activity); GO:0035859(cellular_component:Seh1-associated complex)	K14299	SEH1	map03013(RNA transport); map04150(mTOR signaling pathway)	ENOG410XRNW(S:Function unknown)	ENOG410XRNW(Tubulin tyrosine ligase-like family, member)	sp|G0S450|SEH1_CHATD(Nucleoporin SEH1 OS=Chaetomium thermophilum (strain DSM 1495 / CBS 144.50 / IMI 039719) OX=759272 GN=SEH1 PE=3 SV=1)	PF00400(WD40:WD domain, G-beta repeat)
TRINITY_DN12191_c0_g1	0.00226375	1.63223	-0.814904	-0.819595	2.67	23.9233	0.0133	0	no		yes	up	1	vacuolar-sorting protein SNF8 [Ixodes scapularis]	GO:0015031(biological_process:protein transport); GO:0000814(cellular_component:ESCRT II complex); GO:0071985(biological_process:multivesicular body sorting pathway); GO:0043328(biological_process:protein targeting to vacuole involved in ubiquitin-dependent protein catabolic process via the multivesicular body sorting pathway)	K12188	SNF8, EAP30	map04144(Endocytosis)	ENOG410XUG7(S:Function unknown)	ENOG410XUG7(integral membrane protein)	sp|Q5RJU0|SNF8_XENTR(Vacuolar-sorting protein SNF8 OS=Xenopus tropicalis OX=8364 GN=snf8 PE=2 SV=1)	PF04157(EAP30:EAP30/Vps36 family)
TRINITY_DN12192_c0_g1	0.138796	1.58148	-0.860136	-0.860136	2.1833	8.7233	0	0	no		yes	up	1	0	0	0	0	0	ENOG410XVEF(S:Function unknown)	ENOG410XVEF(WW)	0	PF00397(WW:WW domain)
TRINITY_DN12234_c0_g1	0.493414	1.40084	-0.953715	-0.94054	116.78	1267.78	0.0467	0.07	yes	up	yes	up	2	0	0	0	0	0	ENOG410Y8EE(S:Function unknown)	ENOG410Y8EE(-)	sp|Q01302|CCG6_NEUCR(Clock-controlled protein 6 OS=Neurospora crassa (strain ATCC 24698 / 74-OR23-1A / CBS 708.71 / DSM 1257 / FGSC 987) OX=367110 GN=ccg-6 PE=2 SV=2)	0
TRINITY_DN1224_c0_g1	-0.106867	1.6655	-0.779319	-0.779319	1.96	22.9867	0	0	no		yes	up	1	ankyrin repeat protein nuc-2-like [Nilaparvata lugens]	GO:0046475(biological_process:glycerophospholipid catabolic process); GO:0047389(molecular_function:glycerophosphocholine phosphodiesterase activity); GO:2001070(molecular_function:starch binding)	K18696	GDE1	map00564(Glycerophospholipid metabolism)	COG5036(P:Inorganic ion transport and metabolism); COG0584(P:Inorganic ion transport and metabolism)	COG5036(Vacuolar transporter chaperone); COG0584(Vacuolar transporter chaperone)	sp|A0A1D8PNZ7|GDE1_CANAL(Glycerophosphocholine phosphodiesterase GDE1 OS=Candida albicans (strain SC5314 / ATCC MYA-2876) OX=237561 GN=GDE1 PE=2 SV=1)	PF03009(GDPD:Glycerophosphoryl diester phosphodiesterase family); PF12796(Ank_2:Ankyrin repeats (3 copies)); PF13637(Ank_4:Ankyrin repeats (many copies)); PF13857(Ank_5:Ankyrin repeats (many copies)); PF13606(Ank_3:Ankyrin repeat); PF00023(Ank:Ankyrin repeat); PF03105(SPX:SPX domain)
TRINITY_DN12244_c0_g2	0.199812	1.55549	-0.87682	-0.878478	9.4867	100.46	0.0067	0	no		yes	up	1	histidine--tRNA ligase, cytoplasmic isoform X2 [Sitophilus oryzae]	GO:0005737(cellular_component:cytoplasm); GO:0006427(biological_process:histidyl-tRNA aminoacylation); GO:0004821(molecular_function:histidine-tRNA ligase activity); GO:0005524(molecular_function:ATP binding)	K01892	HARS, hisS	map00970(Aminoacyl-tRNA biosynthesis)	COG0124(S:Function unknown)	COG0124(Fungal_trans)	sp|O43011|SYH_SCHPO(Histidine--tRNA ligase, mitochondrial OS=Schizosaccharomyces pombe (strain 972 / ATCC 24843) OX=284812 GN=hts1 PE=1 SV=2)	PF13393(tRNA-synt_His:Histidyl-tRNA synthetase); PF03129(HGTP_anticodon:Anticodon binding domain); PF12745(HGTP_anticodon2:Anticodon binding domain of tRNAs)
TRINITY_DN1225_c0_g1	0.272362	1.52189	-0.897126	-0.897126	13.2633	125.463	0	0	no		yes	up	1	14-3-3 protein epsilon-like [Limulus polyphemus]	0	K06630	YWHAE	map04110(Cell cycle); map04114(Oocyte meiosis); map05160(Hepatitis C); map04390(Hippo signaling pathway); map04391(Hippo signaling pathway - fly); map04722(Neurotrophin signaling pathway); map04621(NOD-like receptor signaling pathway); map05203(Viral carcinogenesis); map04151(PI3K-Akt signaling pathway)	COG5040(E:Amino acid transport and metabolism)	COG5040(Catalyzes the condensation of the acetyl group of acetyl-CoA with 3-methyl-2-oxobutanoate (2-oxoisovalerate) to form 3-carboxy-3-hydroxy-4-methylpentanoate (2-isopropylmalate) (By similarity))	sp|Q99002|1433_TRIHA(14-3-3 protein homolog OS=Trichoderma harzianum OX=5544 PE=2 SV=1)	PF00244(14-3-3:14-3-3 protein)
TRINITY_DN1225_c0_g2	0.205872	1.55279	-0.881864	-0.876798	9.2267	90.4767	0	0.0067	no		yes	up	1	14-3-3 protein epsilon-like [Limulus polyphemus]	0	K06630	YWHAE	map04110(Cell cycle); map04114(Oocyte meiosis); map05160(Hepatitis C); map04390(Hippo signaling pathway); map04391(Hippo signaling pathway - fly); map04722(Neurotrophin signaling pathway); map04621(NOD-like receptor signaling pathway); map05203(Viral carcinogenesis); map04151(PI3K-Akt signaling pathway)	COG5040(E:Amino acid transport and metabolism)	COG5040(Catalyzes the condensation of the acetyl group of acetyl-CoA with 3-methyl-2-oxobutanoate (2-oxoisovalerate) to form 3-carboxy-3-hydroxy-4-methylpentanoate (2-isopropylmalate) (By similarity))	sp|B8NLM9|ARTA_ASPFN(14-3-3 family protein artA OS=Aspergillus flavus (strain ATCC 200026 / FGSC A1120 / NRRL 3357 / JCM 12722 / SRRC 167) OX=332952 GN=artA PE=3 SV=1)	PF00244(14-3-3:14-3-3 protein)
TRINITY_DN1225_c1_g1	0.162043	1.57181	-0.864538	-0.86932	9.4367	122.143	0.0167	0	no		yes	up	1	putative homocitrate synthase [Nilaparvata lugens]	GO:0019878(biological_process:lysine biosynthetic process via aminoadipic acid); GO:0016787(molecular_function:hydrolase activity); GO:0004410(molecular_function:homocitrate synthase activity); GO:0004104(molecular_function:cholinesterase activity)	K01655	LYS21, LYS20	map00300(Lysine biosynthesis); map00620(Pyruvate metabolism)	COG0119(E:Amino acid transport and metabolism)	COG0119(Catalyzes the condensation of the acetyl group of acetyl-CoA with 3-methyl-2-oxobutanoate (2-oxoisovalerate) to form 3-carboxy-3-hydroxy-4-methylpentanoate (2-isopropylmalate) (By similarity))	sp|O94225|HOSM_PENRW(Homocitrate synthase, mitochondrial OS=Penicillium rubens (strain ATCC 28089 / DSM 1075 / NRRL 1951 / Wisconsin 54-1255) OX=500485 GN=lys1 PE=1 SV=1)	PF00682(HMGL-like:HMGL-like)
TRINITY_DN1227_c0_g1	-0.249622	1.69915	-0.724765	-0.724765	0.6033	5.2167	0	0	no		yes	up	1	DNA polymerase kappa-like [Acropora millepora]	GO:0003887(molecular_function:DNA-directed DNA polymerase activity); GO:0003684(molecular_function:damaged DNA binding); GO:0006281(biological_process:DNA repair)	K03511	POLK	map05214(Glioma); map05216(Thyroid cancer); map05217(Basal cell carcinoma); map05210(Colorectal cancer); map05202(Transcriptional misregulation in cancer); map05212(Pancreatic cancer); map05213(Endometrial cancer); map05200(Pathways in cancer); map05218(Melanoma); map05169(Epstein-Barr virus infection); map03460(Fanconi anemia pathway); map05224(Breast cancer); map05220(Chronic myeloid leukemia);…	COG0389(L:Replication, recombination and repair)	COG0389(Poorly processive error-prone DNA polymerase involved in untargeted mutagenesis. Copies undamaged DNA at stalled replication forks which arise in vivo from mismatched or misaligned primer ends. These misaligned primers can be extended by polIV. Exhibits no 3-5 exonuclease (proofreading) activity. May be involved in translesional synthesis in conjunction with the beta clamp from polIII (By…	sp|Q4U3U4|QAY_NEUTR(Quinate permease OS=Neurospora terricola OX=88718 GN=qa-y PE=3 SV=1)	PF00817(IMS:impB/mucB/samB family); PF11799(IMS_C:impB/mucB/samB family C-terminal domain); PF11798(IMS_HHH:IMS family HHH motif)
TRINITY_DN12282_c0_g1	0.0192227	1.62649	-0.822854	-0.822854	3.0633	28.0133	0	0	no		yes	up	1	exportin-T-like [Nilaparvata lugens]	0	K14288	XPOT	map03013(RNA transport)	ENOG410XZDZ(J:Translation, ribosomal structure and biogenesis)	ENOG410XZDZ(tRNA nucleus export receptor which facilitates tRNA translocation across the nuclear pore complex. Involved in pre- tRNA splicing, probably by affecting the interaction of pre-tRNA with splicing endonuclease (By similarity))	sp|Q2H6R9|XPOT_CHAGB(Exportin-T OS=Chaetomium globosum (strain ATCC 6205 / CBS 148.51 / DSM 1962 / NBRC 6347 / NRRL 1970) OX=306901 GN=LOS1 PE=3 SV=1)	PF08389(Xpo1:Exportin 1-like protein)
TRINITY_DN12289_c0_g1	-0.0120581	1.63697	-0.812457	-0.812457	2.34	19.1933	0	0	no		yes	up	1	Mur ligase domain containing protein [Haemonchus contortus]	GO:0046901(biological_process:tetrahydrofolylpolyglutamate biosynthetic process); GO:0005737(cellular_component:cytoplasm); GO:0009396(biological_process:folic acid-containing compound biosynthetic process); GO:0006730(biological_process:one-carbon metabolic process); GO:0004326(molecular_function:tetrahydrofolylpolyglutamate synthase activity); GO:0005739(cellular_component:mitochondrion); GO:00…	K01930	FPGS	map01523(Antifolate resistance); map00790(Folate biosynthesis)	COG0285(S:Function unknown)	COG0285(-)	sp|O13492|FOLE_NEUCR(Folylpolyglutamate synthase OS=Neurospora crassa (strain ATCC 24698 / 74-OR23-1A / CBS 708.71 / DSM 1257 / FGSC 987) OX=367110 GN=met-6 PE=1 SV=2)	0
TRINITY_DN1229_c0_g1	-0.28212	1.70522	-0.709292	-0.713811	1.0633	26.18	0.01	0	no		yes	up	1	0	0	0	0	0	ENOG4111W4G(S:Function unknown)	ENOG4111W4G(Thiol methyltransferase)	sp|Q6AWU6|HOL3_ARATH(Probable thiol methyltransferase 2 OS=Arabidopsis thaliana OX=3702 GN=HOL3 PE=1 SV=1)	PF05724(TPMT:Thiopurine S-methyltransferase (TPMT)); PF13649(Methyltransf_25:Methyltransferase domain); PF13847(Methyltransf_31:Methyltransferase domain); PF13489(Methyltransf_23:Methyltransferase domain); PF08241(Methyltransf_11:Methyltransferase domain)
TRINITY_DN12290_c0_g1	0.0918501	1.60008	-0.845964	-0.845964	4.93	50.51	0	0	no		yes	up	1	phosphoserine aminotransferase 1 isoform 1 [Haliotis discus discus]	GO:0004648(molecular_function:O-phospho-L-serine:2-oxoglutarate aminotransferase activity); GO:0006564(biological_process:L-serine biosynthetic process)	K00831	serC, PSAT1	map00270(Cysteine and methionine metabolism); map00750(Vitamin B6 metabolism); map00260(Glycine, serine and threonine metabolism)	COG1932(K:Transcription)	COG1932(Oxygenase that can act as both a histone lysine demethylase and a ribosomal histidine hydroxylase. Specifically demethylates 'Lys-4' (H3K4me) and 'Lys-36' (H3K36me) of histone H3, thereby playing a central role in histone code)	sp|P33330|SERC_YEAST(Phosphoserine aminotransferase OS=Saccharomyces cerevisiae (strain ATCC 204508 / S288c) OX=559292 GN=SER1 PE=1 SV=1)	PF00266(Aminotran_5:Aminotransferase class-V)
TRINITY_DN12293_c0_g1	-0.292056	1.70691	-0.718285	-0.696573	0.46	4.09	0	0.0167	no		yes	up	1	Iron transport multicopper oxidase FET3, partial [Orchesella cincta]	GO:0016021(cellular_component:integral component of membrane); GO:0005507(molecular_function:copper ion binding); GO:0016491(molecular_function:oxidoreductase activity)	0	0	0	0	0	sp|J9VY90|LAC1_CRYNH(Laccase-1 OS=Cryptococcus neoformans var. grubii serotype A (strain H99 / ATCC 208821 / CBS 10515 / FGSC 9487) OX=235443 GN=LAC1 PE=1 SV=1)	PF07732(Cu-oxidase_3:Multicopper oxidase); PF07731(Cu-oxidase_2:Multicopper oxidase); PF00394(Cu-oxidase:Multicopper oxidase)
TRINITY_DN12296_c0_g1	-0.194882	1.68758	-0.746351	-0.746351	1.2333	15.81	0	0	no		yes	up	1	0	0	0	0	0	COG1953(F:Nucleotide transport and metabolism); COG1953(H:Coenzyme transport and metabolism); ENOG410Y9IW(S:Function unknown)	COG1953(cytosine purines, uracil, thiamine, allantoin permease); COG1953(cytosine purines, uracil, thiamine, allantoin permease); ENOG410Y9IW(Fungal_trans)	sp|A0A0A2JW93|CNSN_PENEN(Communesin biosynthesis cluster-specific transcription factor cnsN OS=Penicillium expansum OX=27334 GN=cnsN PE=4 SV=1)	PF04082(Fungal_trans:Fungal specific transcription factor domain); PF00172(Zn_clus:Fungal Zn(2)-Cys(6) binuclear cluster domain)
TRINITY_DN123_c0_g1	-0.0803127	1.65801	-0.788847	-0.788847	1.5333	11.8633	0	0	no		yes	up	1	0	0	0	0	0	ENOG410Y814(S:Function unknown)	ENOG410Y814(-)	0	0
TRINITY_DN12303_c0_g1	-0.350516	1.71604	-0.682764	-0.682764	0.2	1.47	0	0	no		yes	up	1	ATP-binding cassette sub-family C member 9-like isoform X1 [Acanthaster planci]	GO:0042626(molecular_function:ATPase activity, coupled to transmembrane movement of substances); GO:0016021(cellular_component:integral component of membrane); GO:0016887(molecular_function:ATPase activity); GO:0005524(molecular_function:ATP binding)	0	0	0	COG1132(S:Function unknown)	COG1132(ZnF_C2H2)	sp|P32386|YBT1_YEAST(ATP-dependent bile acid permease OS=Saccharomyces cerevisiae (strain ATCC 204508 / S288c) OX=559292 GN=YBT1 PE=1 SV=2)	PF00005(ABC_tran:ABC transporter); PF00664(ABC_membrane:ABC transporter transmembrane region); PF02463(SMC_N:RecF/RecN/SMC N terminal domain); PF13555(AAA_29:P-loop containing region of AAA domain)
TRINITY_DN12304_c0_g1	0.102551	1.59594	-0.853326	-0.845163	7.35	108.01	0	0.0167	no		yes	up	1	PREDICTED: ribosome biogenesis protein BRX1-like [Plutella xylostella]	0	K14820	BRX1, BRIX1	0	COG5154(J:Translation, ribosomal structure and biogenesis)	COG5154(ribosome biogenesis protein brx1)	sp|Q08235|BRX1_YEAST(Ribosome biogenesis protein BRX1 OS=Saccharomyces cerevisiae (strain ATCC 204508 / S288c) OX=559292 GN=BRX1 PE=1 SV=2)	PF04427(Brix:Brix domain)
TRINITY_DN12336_c0_g1	-0.281795	1.70517	-0.711686	-0.711686	0.7133	9.3733	0	0	no		yes	up	1	PREDICTED: DNA damage-binding protein 1 [Dendroctonus ponderosae]	GO:0006281(biological_process:DNA repair); GO:0043161(biological_process:proteasome-mediated ubiquitin-dependent protein catabolic process); GO:0005634(cellular_component:nucleus); GO:0006289(biological_process:nucleotide-excision repair); GO:0003676(molecular_function:nucleic acid binding); GO:0031461(cellular_component:cullin-RING ubiquitin ligase complex); GO:0003684(molecular_function:damaged…	K10610	DDB1	map05203(Viral carcinogenesis); map03420(Nucleotide excision repair); map04120(Ubiquitin mediated proteolysis); map05161(Hepatitis B)	ENOG410XPF6(O:Posttranslational modification, protein turnover, chaperones)	ENOG410XPF6(ubiquitin protein ligase)	sp|Q6L4S0|DDB1_ORYSJ(DNA damage-binding protein 1 OS=Oryza sativa subsp. japonica OX=39947 GN=DBB1 PE=1 SV=1)	PF10433(MMS1_N:Mono-functional DNA-alkylating methyl methanesulfonate N-term); PF03178(CPSF_A:CPSF A subunit region)
TRINITY_DN1235_c0_g1	0.324749	1.49578	-0.910266	-0.910266	23.1967	250.31	0	0	yes	up	yes	up	2	PREDICTED: CDP-diacylglycerol--serine O-phosphatidyltransferase-like [Rhagoletis zephyria]	GO:0031429(cellular_component:box H/ACA snoRNP complex); GO:0005730(cellular_component:nucleolus); GO:0006364(biological_process:rRNA processing); GO:0034513(molecular_function:box H/ACA snoRNA binding); GO:0000454(biological_process:snoRNA guided rRNA pseudouridine synthesis); GO:0001522(biological_process:pseudouridine synthesis); GO:0003723(molecular_function:RNA binding)	K17103	CHO1, pssA	map00564(Glycerophospholipid metabolism); map00260(Glycine, serine and threonine metabolism)	COG1183(I:Lipid transport and metabolism)	COG1183(Cdp-diacylglycerol--serine o-phosphatidyltransferase)	sp|O94584|PSS_SCHPO(CDP-diacylglycerol--serine O-phosphatidyltransferase OS=Schizosaccharomyces pombe (strain 972 / ATCC 24843) OX=284812 GN=pps1 PE=1 SV=2)	PF01066(CDP-OH_P_transf:CDP-alcohol phosphatidyltransferase)
TRINITY_DN12356_c0_g1	-0.123116	1.6699	-0.773393	-0.773393	0.5467	2.2633	0	0	no		yes	up	1	0	0	0	0	0	ENOG410XRFH(S:Function unknown)	ENOG410XRFH(SH3 domain-containing protein)	0	PF00018(SH3_1:SH3 domain); PF14604(SH3_9:Variant SH3 domain)
TRINITY_DN12360_c0_g1	-0.127044	1.67094	-0.770746	-0.773152	1.7733	21.69	0.0033	0	no		yes	up	1	signal peptidase complex, partial [Lasius niger]	GO:0097428(biological_process:protein maturation by iron-sulfur cluster transfer); GO:0005787(cellular_component:signal peptidase complex); GO:0008233(molecular_function:peptidase activity); GO:0016021(cellular_component:integral component of membrane); GO:0006465(biological_process:signal peptide processing)	K15075	MET18, MMS19	0	ENOG410XNMZ(Z:Cytoskeleton)	ENOG410XNMZ(Kinesin family member)	sp|Q96T76|MMS19_HUMAN(MMS19 nucleotide excision repair protein homolog OS=Homo sapiens OX=9606 GN=MMS19 PE=1 SV=2)	PF06703(SPC25:Microsomal signal peptidase 25 kDa subunit (SPC25))
TRINITY_DN12361_c0_g1	-0.0173045	1.63868	-0.811611	-0.809764	3.8667	62.0033	0.0067	0.0067	no		yes	up	1	PREDICTED: ATP-binding cassette sub-family D member 2-like [Octopus bimaculoides]	GO:0042626(molecular_function:ATPase activity, coupled to transmembrane movement of substances); GO:0005778(cellular_component:peroxisomal membrane); GO:0006635(biological_process:fatty acid beta-oxidation); GO:0016021(cellular_component:integral component of membrane); GO:0005777(cellular_component:peroxisome); GO:0016887(molecular_function:ATPase activity); GO:0000038(biological_process:very lo…	K15628	PXA	map04146(Peroxisome); map02010(ABC transporters)	COG4178(S:Function unknown)	COG4178(transmembrane protein 62)	sp|P41909|PXA1_YEAST(Peroxisomal long-chain fatty acid import protein 2 OS=Saccharomyces cerevisiae (strain ATCC 204508 / S288c) OX=559292 GN=PXA1 PE=1 SV=2)	PF06472(ABC_membrane_2:ABC transporter transmembrane region 2); PF00005(ABC_tran:ABC transporter)
TRINITY_DN12362_c0_g1	0.0398917	1.61926	-0.829577	-0.829577	3.5333	35.0033	0	0	no		yes	up	1	hypothetical protein RP20_CCG011983 [Aedes albopictus]	GO:0005737(cellular_component:cytoplasm); GO:0006777(biological_process:Mo-molybdopterin cofactor biosynthetic process); GO:0016779(molecular_function:nucleotidyltransferase activity); GO:0016021(cellular_component:integral component of membrane); GO:0042292(molecular_function:URM1 activating enzyme activity); GO:0034227(biological_process:tRNA thio-modification); GO:0061605(molecular_function:mo…	K11996	MOCS3, UBA4	map04122(Sulfur relay system)	COG0607(G:Carbohydrate transport and metabolism)	COG0607(beta-glucosidase)	sp|A4RPM5|UBA4_MAGO7(Adenylyltransferase and sulfurtransferase uba4 OS=Magnaporthe oryzae (strain 70-15 / ATCC MYA-4617 / FGSC 8958) OX=242507 GN=UBA4 PE=3 SV=1)	PF00899(ThiF:ThiF family); PF00581(Rhodanese:Rhodanese-like domain)
TRINITY_DN12365_c0_g1	0.066612	1.60958	-0.838097	-0.838097	1.5767	6.7767	0	0	no		yes	up	1	LOW QUALITY PROTEIN: sexual differentiation process protein isp4-like [Nilaparvata lugens]	0	0	0	0	ENOG410XNZC(S:Function unknown)	ENOG410XNZC(Mutated in colorectal cancers)	sp|Q06593|OPT2_YEAST(Oligopeptide transporter 2 OS=Saccharomyces cerevisiae (strain ATCC 204508 / S288c) OX=559292 GN=OPT2 PE=1 SV=1)	PF03169(OPT:OPT oligopeptide transporter protein)
TRINITY_DN12368_c0_g2	0.13734	1.58207	-0.858861	-0.86055	7.6133	92.9833	0.0067	0	no		yes	up	1	AGAP005445-PA [Anopheles gambiae str. PEST]	GO:0005886(cellular_component:plasma membrane); GO:0030036(biological_process:actin cytoskeleton organization); GO:0007163(biological_process:establishment or maintenance of cell polarity); GO:0008045(biological_process:motor neuron axon guidance); GO:0005737(cellular_component:cytoplasm); GO:0042995(cellular_component:cell projection); GO:0043652(biological_process:engulfment of apoptotic cell);…	K04392	RAC1	map04650(Natural killer cell mediated cytotoxicity); map05210(Colorectal cancer); map05211(Renal cell carcinoma); map05212(Pancreatic cancer); map04015(Rap1 signaling pathway); map04014(Ras signaling pathway); map04010(MAPK signaling pathway); map04013(MAPK signaling pathway - fly); map05169(Epstein-Barr virus infection); map04370(VEGF signaling pathway); map04510(Focal adhesion); map04071(Sphing…	COG1100(Z:Cytoskeleton)	COG1100(Kinesin family member)	sp|P62998|RAC1_BOVIN(Ras-related C3 botulinum toxin substrate 1 OS=Bos taurus OX=9913 GN=RAC1 PE=1 SV=1)	PF00071(Ras:Ras family); PF08477(Roc:Ras of Complex, Roc, domain of DAPkinase); PF00025(Arf:ADP-ribosylation factor family)
TRINITY_DN12369_c0_g1	-0.128608	1.67135	-0.775976	-0.766762	1.9133	24.8133	0.0067	0.0167	no		yes	up	1	hypothetical protein DAPPUDRAFT_190703 [Daphnia pulex]	0	0	0	0	ENOG410XSZZ(S:Function unknown)	ENOG410XSZZ(UBX domain protein)	sp|Q06682|UBX5_YEAST(UBX domain-containing protein 5 OS=Saccharomyces cerevisiae (strain ATCC 204508 / S288c) OX=559292 GN=UBX5 PE=1 SV=1)	PF13899(Thioredoxin_7:Thioredoxin-like); PF00789(UBX:UBX domain)
TRINITY_DN12373_c0_g1	0.477791	1.41036	-0.948082	-0.940072	38.54	243.823	0.0233	0.0333	yes	up	yes	up	2	0	0	0	0	0	ENOG410Y4E6(S:Function unknown)	ENOG410Y4E6(-)	0	0
TRINITY_DN1238_c0_g1	0.103694	1.5955	-0.850497	-0.848696	5.8767	68.8267	0.0067	0.0033	no		yes	up	1	tryptophan synthase-like, partial [Nilaparvata lugens]	GO:0004834(molecular_function:tryptophan synthase activity)	K01694	TRP	map00400(Phenylalanine, tyrosine and tryptophan biosynthesis); map00260(Glycine, serine and threonine metabolism)	COG0159(E:Amino acid transport and metabolism)	COG0159(The alpha subunit is responsible for the aldol cleavage of indoleglycerol phosphate to indole and glyceraldehyde 3- phosphate (By similarity))	sp|P13228|TRP_NEUCR(Tryptophan synthase OS=Neurospora crassa (strain ATCC 24698 / 74-OR23-1A / CBS 708.71 / DSM 1257 / FGSC 987) OX=367110 GN=trp-3 PE=1 SV=1)	PF00290(Trp_syntA:Tryptophan synthase alpha chain); PF00291(PALP:Pyridoxal-phosphate dependent enzyme)
TRINITY_DN12380_c0_g1	-0.148833	1.67656	-0.763866	-0.763866	1.1933	10.6533	0	0	no		yes	up	1	PREDICTED: retinoblastoma-binding protein 5 homolog [Amphimedon queenslandica]	GO:0009306(biological_process:protein secretion); GO:0048188(cellular_component:Set1C/COMPASS complex); GO:0005788(cellular_component:endoplasmic reticulum lumen)	K14961	RBBP5, SWD1, CPS50	0	ENOG410XTA2(S:Function unknown)	ENOG410XTA2(Fz domain)	sp|O42858|SWD1_SCHPO(Set1 complex component swd1 OS=Schizosaccharomyces pombe (strain 972 / ATCC 24843) OX=284812 GN=swd1 PE=3 SV=2)	PF00400(WD40:WD domain, G-beta repeat); PF12894(ANAPC4_WD40:Anaphase-promoting complex subunit 4 WD40 domain); PF08662(eIF2A:Eukaryotic translation initiation factor eIF2A)
TRINITY_DN12394_c0_g1	0.0959561	1.5985	-0.847228	-0.847228	5.12	53.9433	0	0	no		yes	up	1	0	0	K18182	COX16	0	ENOG4111XYC(U:Intracellular trafficking, secretion, and vesicular transport)	ENOG4111XYC(cytochrome c oxidase assembly protein cox-16)	sp|Q4I8P5|COX16_GIBZE(Cytochrome c oxidase assembly protein COX16, mitochondrial OS=Gibberella zeae (strain PH-1 / ATCC MYA-4620 / FGSC 9075 / NRRL 31084) OX=229533 GN=COX16 PE=3 SV=1)	PF14138(COX16:Cytochrome c oxidase assembly protein COX16)
TRINITY_DN12396_c0_g2	0.317292	1.4996	-0.908444	-0.908444	4.7233	17.0833	0	0	yes	up	yes	up	2	lysP [Trichonephila clavipes]	GO:0022857(molecular_function:transmembrane transporter activity); GO:0006865(biological_process:amino acid transport); GO:0016021(cellular_component:integral component of membrane); GO:0055085(biological_process:transmembrane transport)	K03293	TC.AAT	0	COG0531(S:Function unknown)	COG0531(RB1-inducible coiled-coil 1)	sp|Q9C0V0|YQD2_SCHPO(Probable amino-acid permease PB1C11.02 OS=Schizosaccharomyces pombe (strain 972 / ATCC 24843) OX=284812 GN=SPCPB1C11.02 PE=3 SV=1)	PF00324(AA_permease:Amino acid permease); PF13520(AA_permease_2:Amino acid permease)
TRINITY_DN124_c0_g1	-0.199111	1.68854	-0.744713	-0.744713	1.26	16.82	0	0	no		yes	up	1	0	0	K03012	RPB4, POLR2D	map03020(RNA polymerase); map05016(Huntington's disease)	COG5250(K:Transcription)	COG5250(polymerase (RNA) II (DNA directed) polypeptide D)	sp|P20433|RPB4_YEAST(DNA-directed RNA polymerase II subunit RPB4 OS=Saccharomyces cerevisiae (strain ATCC 204508 / S288c) OX=559292 GN=RPB4 PE=1 SV=1)	PF14219(DUF4328:Domain of unknown function (DUF4328)); PF03874(RNA_pol_Rpb4:RNA polymerase Rpb4)
TRINITY_DN1240_c0_g1	-0.0625743	1.65279	-0.795105	-0.795105	2.2633	24.0567	0	0	no		yes	up	1	AGAP004405-PA [Anopheles gambiae str. PEST]	GO:0005737(cellular_component:cytoplasm); GO:0000289(biological_process:nuclear-transcribed mRNA poly(A) tail shortening); GO:0005634(cellular_component:nucleus); GO:0004535(molecular_function:poly(A)-specific ribonuclease activity); GO:0000175(molecular_function:3'-5'-exoribonuclease activity); GO:0030014(cellular_component:CCR4-NOT complex)	K12603	CNOT6, CCR4	map03018(RNA degradation)	COG5239(S:Function unknown)	COG5239(Alcohol dehydrogenase transcription factor Myb/SANT-like)	sp|Q9C2R2|CCR4_NEUCR(Glucose-repressible alcohol dehydrogenase transcriptional effector OS=Neurospora crassa (strain ATCC 24698 / 74-OR23-1A / CBS 708.71 / DSM 1257 / FGSC 987) OX=367110 GN=ccr4 PE=3 SV=2)	PF03372(Exo_endo_phos:Endonuclease/Exonuclease/phosphatase family); PF13855(LRR_8:Leucine rich repeat); PF12799(LRR_4:Leucine Rich repeats (2 copies))
TRINITY_DN1241_c0_g1	-0.184578	1.68522	-0.748988	-0.751653	1.2367	15.2767	0.0067	0	no		yes	up	1	PREDICTED: 3-methyl-2-oxobutanoate hydroxymethyltransferase-like [Cyphomyrmex costatus]	GO:0000287(molecular_function:magnesium ion binding); GO:0015940(biological_process:pantothenate biosynthetic process); GO:0008168(molecular_function:methyltransferase activity); GO:0004592(molecular_function:pantoate-beta-alanine ligase activity); GO:0032259(biological_process:methylation); GO:0003864(molecular_function:3-methyl-2-oxobutanoate hydroxymethyltransferase activity)	K00606	panB	map00770(Pantothenate and CoA biosynthesis)	COG0413(H:Coenzyme transport and metabolism)	COG0413(Catalyzes the reversible reaction in which hydroxymethyl group from 5,10-methylenetetrahydrofolate is tranferred onto alpha-ketoisovalerate to form ketopantoate (By similarity))	sp|Q9Y7B6|PANB_EMENI(3-methyl-2-oxobutanoate hydroxymethyltransferase OS=Emericella nidulans (strain FGSC A4 / ATCC 38163 / CBS 112.46 / NRRL 194 / M139) OX=227321 GN=panB PE=3 SV=1)	PF02548(Pantoate_transf:Ketopantoate hydroxymethyltransferase)
TRINITY_DN12416_c0_g1	0.296251	1.51017	-0.9079	-0.898521	23.2533	291.227	0	0.0233	yes	up	yes	up	2	heat shock protein 90-2, partial [Laodelphax striatellus]	GO:0006457(biological_process:protein folding); GO:0034605(biological_process:cellular response to heat); GO:0050821(biological_process:protein stabilization); GO:0043248(biological_process:proteasome assembly); GO:0097718(molecular_function:disordered domain specific binding); GO:0009408(biological_process:response to heat); GO:0005737(cellular_component:cytoplasm); GO:0005813(cellular_component…	K04079	HSP90A, htpG	map05215(Prostate cancer); map04657(IL-17 signaling pathway); map05200(Pathways in cancer); map04914(Progesterone-mediated oocyte maturation); map04659(Th17 cell differentiation); map04151(PI3K-Akt signaling pathway); map04915(Estrogen signaling pathway); map04621(NOD-like receptor signaling pathway); map05418(Fluid shear stress and atherosclerosis); map05132(Salmonella infection); map04612(Antig…	COG0326(O:Posttranslational modification, protein turnover, chaperones)	COG0326(Molecular chaperone. Has ATPase activity (By similarity))	sp|O43109|HSP90_PODAS(Heat shock protein 90 homolog OS=Podospora anserina OX=5145 GN=MOD-E PE=3 SV=1)	PF00183(HSP90:Hsp90 protein); PF02518(HATPase_c:Histidine kinase-, DNA gyrase B-, and HSP90-like ATPase); PF13589(HATPase_c_3:Histidine kinase-, DNA gyrase B-, and HSP90-like ATPase)
TRINITY_DN12420_c0_g1	-0.272961	1.70357	-0.717679	-0.712932	1.0967	21.8667	0	0.0067	no		yes	up	1	AGAP004233-PA [Anopheles gambiae str. PEST]	GO:0000126(cellular_component:transcription factor TFIIIB complex); GO:0017025(molecular_function:TBP-class protein binding); GO:0008134(molecular_function:transcription factor binding); GO:0001006(molecular_function:RNA polymerase III type 3 promoter sequence-specific DNA binding); GO:0006355(biological_process:regulation of transcription, DNA-templated); GO:0070897(biological_process:DNA-templa…	K15196	BRF1, GTF3B	0	COG1405(S:Function unknown)	COG1405(GTP-binding nuclear protein)	sp|Q9P6R0|TF3B_SCHPO(Transcription factor IIIB 60 kDa subunit OS=Schizosaccharomyces pombe (strain 972 / ATCC 24843) OX=284812 GN=brf1 PE=1 SV=2)	PF00382(TFIIB:Transcription factor TFIIB repeat); PF07741(BRF1:Brf1-like TBP-binding domain); PF00134(Cyclin_N:Cyclin, N-terminal domain)
TRINITY_DN12421_c0_g1	-0.10242	1.66428	-0.780928	-0.780928	1.84	19.9133	0	0	no		yes	up	1	hypothetical protein WR25_05113 [Diploscapter pachys]	GO:0016021(cellular_component:integral component of membrane); GO:0004842(molecular_function:ubiquitin-protein transferase activity); GO:0005744(cellular_component:mitochondrial inner membrane presequence translocase complex); GO:0030150(biological_process:protein import into mitochondrial matrix)	K17796	TIM21	0	ENOG4111NW7(U:Intracellular trafficking, secretion, and vesicular transport)	ENOG4111NW7(translocase of inner mitochondrial membrane 21 homolog (yeast))	sp|Q4HZ95|TIM21_GIBZE(Mitochondrial import inner membrane translocase subunit TIM21 OS=Gibberella zeae (strain PH-1 / ATCC MYA-4620 / FGSC 9075 / NRRL 31084) OX=229533 GN=TIM21 PE=3 SV=1)	PF08294(TIM21:TIM21)
TRINITY_DN12422_c0_g1	0.167437	1.56953	-0.868485	-0.868485	7.7733	81.06	0.0133	0.0067	no		yes	up	1	sphingolipid C9-methyltransferase 2 [Exaiptasia pallida]	GO:0016021(cellular_component:integral component of membrane); GO:0008610(biological_process:lipid biosynthetic process)	K20238	E2.1.1.317	0	COG2230(M:Cell wall/membrane/envelope biogenesis)	COG2230(cyclopropane-fatty-acyl-phospholipid synthase)	sp|I1RJD6|C9MT1_GIBZE(Sphingolipid C9-methyltransferase 1 OS=Gibberella zeae (strain PH-1 / ATCC MYA-4620 / FGSC 9075 / NRRL 31084) OX=229533 GN=MT1 PE=3 SV=1)	PF02353(CMAS:Mycolic acid cyclopropane synthetase); PF13489(Methyltransf_23:Methyltransferase domain); PF08123(DOT1:Histone methylation protein DOT1); PF08241(Methyltransf_11:Methyltransferase domain); PF13649(Methyltransf_25:Methyltransferase domain)
TRINITY_DN12423_c0_g1	-0.173169	1.68253	-0.754683	-0.754683	1.09	10.53	0	0	no		yes	up	1	uncharacterized protein LOC111685751 [Lucilia cuprina]	GO:0022857(molecular_function:transmembrane transporter activity); GO:0016021(cellular_component:integral component of membrane)	0	0	0	ENOG410ZVN7(S:Function unknown)	ENOG410ZVN7(vacuolar protein sorting 41 homolog (S. cerevisiae))	sp|Q59Q30|GIT1_CANAL(Glycerophosphoinositol permease 1 OS=Candida albicans (strain SC5314 / ATCC MYA-2876) OX=237561 GN=GIT1 PE=1 SV=1)	PF09370(PEP_hydrolase:Phosphoenolpyruvate hydrolase-like); PF03060(NMO:Nitronate monooxygenase)
TRINITY_DN12428_c0_g1	-0.177881	1.68365	-0.752885	-0.752885	0.7667	5.14	0	0	no		yes	up	1	PREDICTED: tRNA modification GTPase GTPBP3, mitochondrial-like [Amphimedon queenslandica]	GO:0006400(biological_process:tRNA modification); GO:0003924(molecular_function:GTPase activity); GO:0005525(molecular_function:GTP binding)	K03650	mnmE, trmE, MSS1	0	COG0486(S:Function unknown)	COG0486(Exhibits a very high intrinsic GTPase hydrolysis rate. Involved in the addition of a carboxymethylaminomethyl (cmnm) group at the wobble position (U34) of certain tRNAs, forming tRNA- cmnm(5)s(2)U34 (By similarity))	sp|A7HSK9|MNME_PARL1(tRNA modification GTPase MnmE OS=Parvibaculum lavamentivorans (strain DS-1 / DSM 13023 / NCIMB 13966) OX=402881 GN=mnmE PE=3 SV=1)	PF10396(TrmE_N:GTP-binding protein TrmE N-terminus); PF12631(MnmE_helical:MnmE helical domain); PF01926(MMR_HSR1:50S ribosome-binding GTPase); PF02421(FeoB_N:Ferrous iron transport protein B); PF00350(Dynamin_N:Dynamin family)
TRINITY_DN12430_c0_g1	-0.0454274	1.64757	-0.801073	-0.801073	2.0667	17.9567	0	0	no		yes	up	1	0	0	K13123	GPATCH1	0	ENOG410Y3I1(S:Function unknown); ENOG4111CS6(S:Function unknown)	ENOG410Y3I1(G patch domain containing 1); ENOG4111CS6(General stress response protein Whi2)	sp|Q9P7D3|YOFG_SCHPO(WHI2-like protein P4H10.16c OS=Schizosaccharomyces pombe (strain 972 / ATCC 24843) OX=284812 GN=SPBP4H10.16c PE=3 SV=1)	0
TRINITY_DN12431_c0_g1	0.996533	0.999601	-1.08594	-0.910196	2.1333	1.23	0.1667	0.1733	yes	up	yes	up	2	0	0	0	0	0	0	0	0	0
TRINITY_DN12431_c0_g2	1.08566	0.907028	-1.07768	-0.915006	2.03	1	0.13	0.1333	yes	up	yes	up	2	zinc finger protein chinmo isoform X1 [Galleria mellonella]	0	0	0	0	ENOG410Z05R(S:Function unknown)	ENOG410Z05R(BTB/POZ domain)	sp|Q9VQ30|CHNMO_DROME(Zinc finger protein chinmo OS=Drosophila melanogaster OX=7227 GN=chinmo PE=1 SV=3)	PF00651(BTB:BTB/POZ domain); PF13894(zf-C2H2_4:C2H2-type zinc finger); PF00096(zf-C2H2:Zinc finger, C2H2 type); PF05605(zf-Di19:Drought induced 19 protein (Di19), zinc-binding); PF02892(zf-BED:BED zinc finger)
TRINITY_DN12439_c0_g1	-0.109408	1.6662	-0.779596	-0.777197	1.8867	21.97	0	0.0033	no		yes	up	1	Protein polybromo-1 [Exaiptasia pallida]	GO:0016586(cellular_component:RSC complex); GO:0003682(molecular_function:chromatin binding); GO:0006338(biological_process:chromatin remodeling); GO:0003677(molecular_function:DNA binding)	K11756	RSC1_2	0	COG5076(S:Function unknown)	COG5076(coiled-coil and C2 domain containing)	sp|P53236|RSC1_YEAST(Chromatin structure-remodeling complex subunit RSC1 OS=Saccharomyces cerevisiae (strain ATCC 204508 / S288c) OX=559292 GN=RSC1 PE=1 SV=1)	PF00439(Bromodomain:Bromodomain); PF01426(BAH:BAH domain)
TRINITY_DN12440_c0_g1	-0.175445	1.68308	-0.753815	-0.753815	1.1867	12.2567	0	0	no		yes	up	1	hypothetical protein CAPTEDRAFT_174511 [Capitella teleta]	GO:0016021(cellular_component:integral component of membrane); GO:0005778(cellular_component:peroxisomal membrane); GO:0016558(biological_process:protein import into peroxisome matrix)	K13346	PEX10	map04146(Peroxisome)	COG5574(S:Function unknown)	COG5574(transposon protein)	sp|Q00940|PEX10_PICAN(Peroxisome biogenesis factor 10 OS=Pichia angusta OX=870730 GN=PEX10 PE=3 SV=1)	PF04757(Pex2_Pex12:Pex2 / Pex12 amino terminal region); PF13923(zf-C3HC4_2:Zinc finger, C3HC4 type (RING finger)); PF13639(zf-RING_2:Ring finger domain); PF13920(zf-C3HC4_3:Zinc finger, C3HC4 type (RING finger)); PF00097(zf-C3HC4:Zinc finger, C3HC4 type (RING finger)); PF13445(zf-RING_UBOX:RING-type zinc-finger); PF14634(zf-RING_5:zinc-RING finger domain); PF14447(Prok-RING_4:Prokaryotic RING fin…
TRINITY_DN1245_c0_g1	-0.0619883	1.65261	-0.795311	-0.795311	1.6567	12.3033	0	0	no		yes	up	1	0	0	0	0	0	ENOG410ZNSX(S:Function unknown)	ENOG410ZNSX(Conserved hypothetical, protein)	0	PF08238(Sel1:Sel1 repeat)
TRINITY_DN12455_c0_g1	0.0354521	1.62083	-0.831967	-0.824313	4.14	52.7667	0	0.0133	no		yes	up	1	PREDICTED: uncharacterized protein LOC100638661 [Amphimedon queenslandica]	GO:0006631(biological_process:fatty acid metabolic process); GO:0003857(molecular_function:3-hydroxyacyl-CoA dehydrogenase activity); GO:0070403(molecular_function:NAD+ binding)	K15389	APDG	0	0	0	sp|Q5ATG5|APDG_EMENI(Acyl-CoA dehydrogenase apdG OS=Emericella nidulans (strain FGSC A4 / ATCC 38163 / CBS 112.46 / NRRL 194 / M139) OX=227321 GN=apdG PE=2 SV=1)	PF02737(3HCDH_N:3-hydroxyacyl-CoA dehydrogenase, NAD binding domain); PF00725(3HCDH:3-hydroxyacyl-CoA dehydrogenase, C-terminal domain); PF03435(Sacchrp_dh_NADP:Saccharopine dehydrogenase NADP binding domain)
TRINITY_DN12459_c0_g1	-0.219144	1.69292	-0.736887	-0.736887	0.4067	2.22	0	0	no		yes	up	1	0	0	0	0	0	ENOG4110XFK(S:Function unknown); ENOG410YGBJ(S:Function unknown); ENOG410YDFY(K:Transcription)	ENOG4110XFK(Fungal specific transcription factor domain); ENOG410YGBJ(Fungal specific transcription factor domain); ENOG410YDFY(C2H2 transcription factor (AmdA))	0	PF04082(Fungal_trans:Fungal specific transcription factor domain)
TRINITY_DN1247_c0_g1	-0.338941	1.7144	-0.68773	-0.68773	0.64	12.9167	0	0	no		yes	up	1	0	0	0	0	0	ENOG410YNZM(S:Function unknown)	ENOG410YNZM(-)	0	0
TRINITY_DN1247_c0_g2	-0.0293348	1.64254	-0.80758	-0.805622	3.4067	47.94	0.0067	0.0067	no		yes	up	1	PREDICTED: aconitate hydratase, mitochondrial [Microplitis demolitor]	GO:0003994(molecular_function:aconitate hydratase activity); GO:0006099(biological_process:tricarboxylic acid cycle); GO:0046872(molecular_function:metal ion binding); GO:0051539(molecular_function:4 iron, 4 sulfur cluster binding); GO:0005739(cellular_component:mitochondrion)	K17450	ACO2	map00300(Lysine biosynthesis)	COG1048(S:Function unknown)	COG1048(-)	sp|Q4WJ90|ACON2_ASPFU(Putative aconitate hydratase, mitochondrial OS=Neosartorya fumigata (strain ATCC MYA-4609 / Af293 / CBS 101355 / FGSC A1100) OX=330879 GN=acoB PE=2 SV=1)	PF00330(Aconitase:Aconitase family (aconitate hydratase)); PF00694(Aconitase_C:Aconitase C-terminal domain)
TRINITY_DN1247_c1_g1	-0.153672	1.67778	-0.762053	-0.762053	1.2167	11.6	0	0	no		yes	up	1	delta(14	GO:0016126(biological_process:sterol biosynthetic process); GO:0016021(cellular_component:integral component of membrane); GO:0016628(molecular_function:oxidoreductase activity, acting on the CH-CH group of donors, NAD or NADP as acceptor)	K00223	ERG4	map00100(Steroid biosynthesis)	ENOG410XP67(S:Function unknown)	ENOG410XP67(-)	sp|P25340|ERG4_YEAST(Delta(24(24(1)))-sterol reductase OS=Saccharomyces cerevisiae (strain ATCC 204508 / S288c) OX=559292 GN=ERG4 PE=1 SV=2)	PF01222(ERG4_ERG24:Ergosterol biosynthesis ERG4/ERG24 family)
TRINITY_DN1247_c1_g2	-0.0226259	1.6404	-0.808885	-0.808885	1.64	10.53	0	0	no		yes	up	1	0	0	0	0	0	ENOG4111FP9(S:Function unknown)	ENOG4111FP9(-)	sp|P38739|WSC4_YEAST(Cell wall integrity and stress response component 4 OS=Saccharomyces cerevisiae (strain ATCC 204508 / S288c) OX=559292 GN=WSC4 PE=3 SV=1)	PF01822(WSC:WSC domain); PF05808(Podoplanin:Podoplanin)
TRINITY_DN1247_c1_g3	-0.216487	1.69235	-0.737931	-0.737931	0.7833	7.36	0	0	no		yes	up	1	vacuolar iron transporter 1-like [Spodoptera litura]	0	K22736	VIT	0	COG1814(S:Function unknown)	COG1814(-)	sp|Q6MWE5|VIT1_ORYSJ(Vacuolar iron transporter 1 OS=Oryza sativa subsp. japonica OX=39947 GN=VIT1 PE=2 SV=1)	PF01988(VIT1:VIT family)
TRINITY_DN12489_c0_g2	0.291271	1.51265	-0.900376	-0.903541	13.8	121.3	0.01	0	yes	up	yes	up	2	hypothetical protein FO519_003606 [Halicephalobus sp. NKZ332]	GO:0015031(biological_process:protein transport); GO:0016021(cellular_component:integral component of membrane)	K10956	SEC61A	map04145(Phagosome); map03060(Protein export); map04141(Protein processing in endoplasmic reticulum); map05110(Vibrio cholerae infection)	COG0201(G:Carbohydrate transport and metabolism)	COG0201(Monocarboxylate transporter)	sp|Q870W0|SC61A_NEUCR(Protein transport protein SEC61 subunit alpha OS=Neurospora crassa (strain ATCC 24698 / 74-OR23-1A / CBS 708.71 / DSM 1257 / FGSC 987) OX=367110 GN=sec-61 PE=3 SV=1)	PF00344(SecY:SecY translocase); PF10559(Plug_translocon:Plug domain of Sec61p)
TRINITY_DN1250_c0_g2	-0.209164	1.69076	-0.742134	-0.739465	1.1467	15.1233	0	0.0033	no		yes	up	1	hypothetical protein ILUMI_26179 [Ignelater luminosus]	GO:0042626(molecular_function:ATPase activity, coupled to transmembrane movement of substances); GO:0016021(cellular_component:integral component of membrane); GO:0016887(molecular_function:ATPase activity); GO:0005524(molecular_function:ATP binding)	0	0	0	COG1132(G:Carbohydrate transport and metabolism)	COG1132(major facilitator Superfamily)	sp|Q6PWX2|HOG1_BEABA(Mitogen-activated protein kinase HOG1 OS=Beauveria bassiana OX=176275 GN=HOG1 PE=3 SV=1)	PF00005(ABC_tran:ABC transporter); PF00664(ABC_membrane:ABC transporter transmembrane region); PF13555(AAA_29:P-loop containing region of AAA domain); PF13476(AAA_23:AAA domain); PF03193(RsgA_GTPase:RsgA GTPase); PF01935(DUF87:Helicase HerA, central domain)
TRINITY_DN12519_c0_g1	0.0478896	1.61641	-0.832148	-0.832148	1.6	6.8933	0	0	no		yes	up	1	NLR family CARD domain-containing protein 4 [Exaiptasia pallida]	GO:0042981(biological_process:regulation of apoptotic process); GO:0007165(biological_process:signal transduction)	0	0	0	COG5635(T:Signal transduction mechanisms); ENOG4112B0K(S:Function unknown)	COG5635(Signal transduction protein with Nacht domain); ENOG4112B0K(NLR family, CARD domain containing 5)	0	PF05729(NACHT:NACHT domain); PF00931(NB-ARC:NB-ARC domain); PF13401(AAA_22:AAA domain)
TRINITY_DN1252_c0_g1	-0.200918	1.68894	-0.746875	-0.741145	1.09	12.1	0	0.0067	no		yes	up	1	UDP-N-acetylglucosamine--dolichyl-phosphate N-acetylglucosaminephosphotransferase, putative [Pediculus humanus corporis]	GO:0006487(biological_process:protein N-linked glycosylation); GO:0006488(biological_process:dolichol-linked oligosaccharide biosynthetic process); GO:0006489(biological_process:dolichyl diphosphate biosynthetic process); GO:0008963(molecular_function:phospho-N-acetylmuramoyl-pentapeptide-transferase activity); GO:0003975(molecular_function:UDP-N-acetylglucosamine-dolichyl-phosphate N-acetylgluco…	K07117	K07117	0	ENOG4111FV9(S:Function unknown); COG2940(S:Function unknown)	ENOG4111FV9(myeloid lymphoid or mixed-lineage leukemia 5 (trithorax homolog, Drosophila)); COG2940(Histone-lysine N-methyltransferase)	sp|P42881|GPT_SCHPO(UDP-N-acetylglucosamine--dolichyl-phosphate N-acetylglucosaminephosphotransferase OS=Schizosaccharomyces pombe (strain 972 / ATCC 24843) OX=284812 GN=gpt2 PE=3 SV=1)	PF00953(Glycos_transf_4:Glycosyl transferase family 4)
TRINITY_DN1254_c0_g1	0.416993	1.44592	-0.941513	-0.921401	47.23	468.727	0.04	0.0767	yes	up	yes	up	2	unnamed protein product [Hymenolepis diminuta]	GO:0005737(cellular_component:cytoplasm); GO:0016887(molecular_function:ATPase activity); GO:0043023(molecular_function:ribosomal large subunit binding); GO:0043022(molecular_function:ribosome binding); GO:0005524(molecular_function:ATP binding); GO:0005525(molecular_function:GTP binding)	K19788	OLA1	0	COG0012(J:Translation, ribosomal structure and biogenesis)	COG0012(gtp-binding protein)	sp|P38219|OLA1_YEAST(Obg-like ATPase 1 OS=Saccharomyces cerevisiae (strain ATCC 204508 / S288c) OX=559292 GN=OLA1 PE=1 SV=1)	PF01926(MMR_HSR1:50S ribosome-binding GTPase); PF02421(FeoB_N:Ferrous iron transport protein B)
TRINITY_DN12563_c0_g1	-0.19411	1.68741	-0.746649	-0.746649	1.1267	12.1567	0	0	no		yes	up	1	PREDICTED: GPI ethanolamine phosphate transferase 2-like, partial [Saccoglossus kowalevskii]	GO:0016021(cellular_component:integral component of membrane); GO:0051377(molecular_function:mannose-ethanolamine phosphotransferase activity); GO:0006506(biological_process:GPI anchor biosynthetic process)	K06678	YCG1, CAPG	0	COG5218(B:Chromatin structure and dynamics); COG5218(D:Cell cycle control, cell division, chromosome partitioning)	COG5218(Non-SMC condensin I complex subunit G); COG5218(Non-SMC condensin I complex subunit G)	sp|Q4WDM5|GPI7_ASPFU(GPI ethanolamine phosphate transferase 2 OS=Neosartorya fumigata (strain ATCC MYA-4609 / Af293 / CBS 101355 / FGSC A1100) OX=330879 GN=las21 PE=2 SV=1)	PF01663(Phosphodiest:Type I phosphodiesterase / nucleotide pyrophosphatase); PF00884(Sulfatase:Sulfatase)
TRINITY_DN1257_c0_g1	-0.267477	1.70256	-0.715667	-0.719417	0.6067	5.81	0.0067	0	no		yes	up	1	0	0	0	0	0	ENOG410ZPPD(S:Function unknown)	ENOG410ZPPD(Protein of unknown function (DUF3129))	0	PF11327(Egh16-like:Egh16-like virulence factor)
TRINITY_DN1258_c0_g1	0.395189	1.45817	-0.933651	-0.919708	35.0933	343.94	0.0267	0.0467	yes	up	yes	up	2	0	0	0	0	0	ENOG4111W6C(S:Function unknown)	ENOG4111W6C(Conserved hypothetical, protein)	0	0
TRINITY_DN12585_c0_g1	-0.166384	1.6809	-0.758567	-0.75595	1.4	16.2233	0	0.0033	no		yes	up	1	PREDICTED: DNA mismatch repair protein Msh6-like [Octopus bimaculoides]	GO:0008094(molecular_function:DNA-dependent ATPase activity); GO:0000400(molecular_function:four-way junction DNA binding); GO:0043570(biological_process:maintenance of DNA repeat elements); GO:0008630(biological_process:intrinsic apoptotic signaling pathway in response to DNA damage); GO:0000710(biological_process:meiotic mismatch repair); GO:0036297(biological_process:interstrand cross-link rep…	K08737	MSH6	map03430(Mismatch repair); map05210(Colorectal cancer); map01524(Platinum drug resistance); map05200(Pathways in cancer)	COG0249(S:Function unknown)	COG0249(-)	sp|O74502|MSH6_SCHPO(DNA mismatch repair protein msh6 OS=Schizosaccharomyces pombe (strain 972 / ATCC 24843) OX=284812 GN=msh6 PE=1 SV=1)	PF00488(MutS_V:MutS domain V); PF05192(MutS_III:MutS domain III); PF01624(MutS_I:MutS domain I); PF05188(MutS_II:MutS domain II); PF05190(MutS_IV:MutS family domain IV)
TRINITY_DN12586_c0_g1	-0.330927	1.71322	-0.691146	-0.691146	0.8967	31.4567	0	0	no		yes	up	1	PREDICTED: alkylglycerol monooxygenase-like isoform X3 [Vollenhovia emeryi]	0	0	0	0	ENOG4111JJG(S:Function unknown)	ENOG4111JJG(Fatty acid hydroxylase superfamily)	sp|A0A024FA41|VLMA_LECSP(Fatty acid hydroxylase vlmA OS=Lecanicillium sp. OX=1756136 GN=vlmA PE=3 SV=1)	PF04116(FA_hydroxylase:Fatty acid hydroxylase superfamily)
TRINITY_DN1259_c0_g1	-0.304696	1.70909	-0.702198	-0.702198	0.6167	7.5833	0	0	no		yes	up	1	0	0	0	0	0	ENOG410Y9MH(S:Function unknown)	ENOG410Y9MH(-)	0	PF02656(DUF202:Domain of unknown function (DUF202))
TRINITY_DN126_c0_g10	0.021512	1.6257	-0.823604	-0.823604	1.95	10.63	0	0	no		yes	up	1	0	0	0	0	0	ENOG410YYF8(S:Function unknown)	ENOG410YYF8(-)	0	PF12716(Apq12:Nuclear pore assembly and biogenesis)
TRINITY_DN126_c0_g2	-0.106704	1.66546	-0.779378	-0.779378	1.6967	17.5433	0	0	no		yes	up	1	0	0	0	0	0	ENOG4111EZV(S:Function unknown)	ENOG4111EZV(Fungal_trans)	0	PF04082(Fungal_trans:Fungal specific transcription factor domain)
TRINITY_DN126_c0_g4	0.476936	1.41089	-0.943911	-0.943911	6.2733	15.41	0	0	yes	up	yes	up	2	taurine catabolism dioxygenase [Brachionus plicatilis]	GO:0051213(molecular_function:dioxygenase activity)	0	0	0	ENOG410Y2U6(S:Function unknown)	ENOG410Y2U6(Taurine catabolism dioxygenase TauD, TfdA family)	0	PF02668(TauD:Taurine catabolism dioxygenase TauD, TfdA family)
TRINITY_DN126_c0_g7	0.0605711	1.6118	-0.833984	-0.838389	3.41	30.1433	0.0133	0	no		yes	up	1	copper amine oxidase 1-like isoform X1 [Folsomia candida]	GO:0048038(molecular_function:quinone binding); GO:0005507(molecular_function:copper ion binding); GO:0016021(cellular_component:integral component of membrane); GO:0009308(biological_process:amine metabolic process); GO:0008131(molecular_function:primary amine oxidase activity)	K00276	AOC3, AOC2, tynA	map00350(Tyrosine metabolism); map00360(Phenylalanine metabolism); map00410(beta-Alanine metabolism); map00260(Glycine, serine and threonine metabolism)	COG3733(Q:Secondary metabolites biosynthesis, transport and catabolism)	COG3733(amine oxidase)	sp|Q12556|AMO1_ASPNG(Copper amine oxidase 1 OS=Aspergillus niger OX=5061 GN=AO-I PE=1 SV=2)	PF01179(Cu_amine_oxid:Copper amine oxidase, enzyme domain); PF02728(Cu_amine_oxidN3:Copper amine oxidase, N3 domain); PF02727(Cu_amine_oxidN2:Copper amine oxidase, N2 domain)
TRINITY_DN126_c0_g8	0.0837852	1.60315	-0.843469	-0.843469	5.16	59.61	0	0	no		yes	up	1	0	0	0	0	0	0	0	0	0
TRINITY_DN126_c0_g9	-0.0707098	1.6552	-0.792246	-0.792246	2.2733	25.09	0	0	no		yes	up	1	peroxisome assembly protein 12 [Nilaparvata lugens]	0	K13345	PEX12, PAF3	map04146(Peroxisome)	ENOG410Y4Q2(O:Posttranslational modification, protein turnover, chaperones)	ENOG410Y4Q2(Peroxisome assembly protein)	sp|C8VCP8|PEX12_EMENI(Peroxisome assembly protein 12 OS=Emericella nidulans (strain FGSC A4 / ATCC 38163 / CBS 112.46 / NRRL 194 / M139) OX=227321 GN=PEX12 PE=3 SV=1)	PF15227(zf-C3HC4_4:zinc finger of C3HC4-type, RING)
TRINITY_DN12600_c0_g1	-0.0698232	1.65494	-0.792558	-0.792558	1.8567	17.2067	0	0	no		yes	up	1	PREDICTED: CDC25-like phosphatase YCH1 [Rhagoletis zephyria]	0	K18065	CDC25	0	ENOG4111VH0(S:Function unknown)	ENOG4111VH0(arsenate reductase activity)	sp|P42937|YCH1_YEAST(CDC25-like phosphatase YCH1 OS=Saccharomyces cerevisiae (strain ATCC 204508 / S288c) OX=559292 GN=YCH1 PE=1 SV=1)	PF00581(Rhodanese:Rhodanese-like domain)
TRINITY_DN12605_c0_g1	-0.0732857	1.65596	-0.791337	-0.791337	2.1933	23.8433	0	0	no		yes	up	1	uncharacterized CDP-alcohol phosphatidyltransferase class-I family protein C22A12.10-like [Nilaparvata lugens]	GO:0006646(biological_process:phosphatidylethanolamine biosynthetic process); GO:0005794(cellular_component:Golgi apparatus); GO:0016780(molecular_function:phosphotransferase activity, for other substituted phosphate groups); GO:0008654(biological_process:phospholipid biosynthetic process); GO:0016021(cellular_component:integral component of membrane); GO:0006659(biological_process:phosphatidylse…	K00993	EPT1	map00565(Ether lipid metabolism); map00564(Glycerophospholipid metabolism); map00440(Phosphonate and phosphinate metabolism)	COG5050(S:Function unknown)	COG5050(TIP41, TOR signaling pathway regulator-like (S. cerevisiae))	sp|O13901|YF3A_SCHPO(Uncharacterized CDP-alcohol phosphatidyltransferase class-I family protein C22A12.10 OS=Schizosaccharomyces pombe (strain 972 / ATCC 24843) OX=284812 GN=SPAC22A12.10 PE=3 SV=1)	PF01066(CDP-OH_P_transf:CDP-alcohol phosphatidyltransferase)
TRINITY_DN12606_c0_g1	0.0454193	1.61729	-0.831356	-0.831356	3.34	30.0467	0	0	no		yes	up	1	cell cycle checkpoint protein RAD1 [Lingula anatina]	GO:0030896(cellular_component:checkpoint clamp complex); GO:0008408(molecular_function:3'-5' exonuclease activity); GO:0000077(biological_process:DNA damage checkpoint); GO:0006281(biological_process:DNA repair); GO:0005634(cellular_component:nucleus); GO:0042025(cellular_component:host cell nucleus); GO:0008853(molecular_function:exodeoxyribonuclease III activity)	K02830	HRAD1, RAD17	0	ENOG410YHQU(L:Replication, recombination and repair)	ENOG410YHQU(RAD1 homolog (S. pombe))	sp|P22193|RAD1_SCHPO(DNA damage checkpoint control protein rad1 OS=Schizosaccharomyces pombe (strain 972 / ATCC 24843) OX=284812 GN=rad1 PE=1 SV=2)	PF02144(Rad1:Repair protein Rad1/Rec1/Rad17)
TRINITY_DN12624_c0_g1	1.4777	0.359315	-0.918506	-0.918506	11.2033	1.97	0	0	yes	up	no		2	0	0	0	0	0	0	0	0	0
TRINITY_DN12626_c0_g2	-0.304746	1.7091	-0.702177	-0.702177	0.4233	3.9467	0	0	no		yes	up	1	LOW QUALITY PROTEIN: tip elongation aberrant protein 1-like [Nilaparvata lugens]	0	0	0	0	ENOG410Y5WM(L:Replication, recombination and repair)	ENOG410Y5WM(RAD1 homolog (S. pombe))	sp|P87061|TEA1_SCHPO(Tip elongation aberrant protein 1 OS=Schizosaccharomyces pombe (strain 972 / ATCC 24843) OX=284812 GN=tea1 PE=1 SV=1)	PF13418(Kelch_4:Galactose oxidase, central domain); PF13964(Kelch_6:Kelch motif); PF13854(Kelch_5:Kelch motif); PF01344(Kelch_1:Kelch motif); PF13415(Kelch_3:Galactose oxidase, central domain); PF07646(Kelch_2:Kelch motif)
TRINITY_DN12627_c0_g1	0.0286754	1.62321	-0.828751	-0.823132	2.1133	13.1067	0	0.0067	no		yes	up	1	0	0	0	0	0	ENOG410Y0R0(S:Function unknown)	ENOG410Y0R0(C6 finger domain protein)	sp|A0A084AFG9|SAT20_STACB(Satratoxin biosynthesis SC3 cluster transcription factor SAT20 OS=Stachybotrys chartarum (strain CBS 109288 / IBT 7711) OX=1280523 GN=SAT20 PE=3 SV=1)	0
TRINITY_DN12628_c0_g1	-0.111384	1.66674	-0.777678	-0.777678	1.8033	21.67	0	0	no		yes	up	1	0	0	K17775	MDM34, MMM2	0	ENOG41105GK(O:Posttranslational modification, protein turnover, chaperones)	ENOG41105GK(Component of the ERMES MDM complex, which serves as a molecular tether to connect the endoplasmic reticulum and mitochondria. Components of this complex are involved in the control of mitochondrial shape and protein biogenesis and may function in phospholipid exchange. mdm34 is required for the interaction of the ER-resident membrane protein mmm1 and the outer mitochondrial membrane-r…	sp|Q2H9Y1|MDM34_CHAGB(Mitochondrial distribution and morphology protein 34 OS=Chaetomium globosum (strain ATCC 6205 / CBS 148.51 / DSM 1962 / NBRC 6347 / NRRL 1970) OX=306901 GN=MDM34 PE=3 SV=1)	0
TRINITY_DN12630_c0_g1	-0.134194	1.67282	-0.769311	-0.769311	1.0133	7.04	0	0	no		yes	up	1	Transposable element Tcb1 transposase [Folsomia candida]	GO:0015074(biological_process:DNA integration); GO:0006313(biological_process:transposition, DNA-mediated); GO:0006355(biological_process:regulation of transcription, DNA-templated); GO:0003677(molecular_function:DNA binding)	0	0	0	ENOG41124KC(S:Function unknown)	ENOG41124KC(-)	sp|P03934|TC1A_CAEEL(Transposable element Tc1 transposase OS=Caenorhabditis elegans OX=6239 GN=tc1a PE=3 SV=1)	PF01498(HTH_Tnp_Tc3_2:Transposase); PF13358(DDE_3:DDE superfamily endonuclease)
TRINITY_DN12632_c0_g1	0.0584151	1.61259	-0.836495	-0.834513	4.3533	45.89	0	0.0033	no		yes	up	1	Importin-5 [Harpegnathos saltator]	GO:0006606(biological_process:protein import into nucleus)	K20222	IPO5, KPNB3, RANBP5	0	ENOG410XQAJ(S:Function unknown)	ENOG410XQAJ(Poly (ADP-ribose) glycohydrolase)	sp|O74476|IMB3_SCHPO(Importin subunit beta-3 OS=Schizosaccharomyces pombe (strain 972 / ATCC 24843) OX=284812 GN=sal3 PE=3 SV=1)	PF18829(Importin_rep_6:Importin repeat 6); PF18808(Importin_rep_4:Importin repeat); PF18816(Importin_rep_5:Importin repeat); PF13513(HEAT_EZ:HEAT-like repeat); PF02985(HEAT:HEAT repeat); PF13646(HEAT_2:HEAT repeats); PF08167(RIX1:rRNA processing/ribosome biogenesis); PF12460(MMS19_C:RNAPII transcription regulator C-terminal); PF07539(DRIM:Down-regulated in metastasis)
TRINITY_DN12633_c0_g1	-0.112935	1.66716	-0.777114	-0.777114	1.56	14.5167	0	0	no		yes	up	1	Protein SYS1 [Echinococcus granulosus]	GO:0015031(biological_process:protein transport); GO:0016021(cellular_component:integral component of membrane); GO:0000139(cellular_component:Golgi membrane)	K20318	SYS1	0	ENOG4111H59(S:Function unknown)	ENOG4111H59(-)	sp|P41544|SYS1_YEAST(Protein SYS1 OS=Saccharomyces cerevisiae (strain ATCC 204508 / S288c) OX=559292 GN=SYS1 PE=1 SV=1)	PF09801(SYS1:Integral membrane protein S linking to the trans Golgi network)
TRINITY_DN12639_c0_g2	0.181083	1.56368	-0.873213	-0.871553	8.93	99.1033	0.0067	0.0067	no		yes	up	1	T-complex protein 1 subunit alpha-like [Nilaparvata lugens]	GO:0005737(cellular_component:cytoplasm); GO:0006457(biological_process:protein folding); GO:0051082(molecular_function:unfolded protein binding); GO:0005524(molecular_function:ATP binding)	K09493;K01881	CCT1, TCP1;PARS, proS	map00970(Aminoacyl-tRNA biosynthesis)	COG0459(S:Function unknown)	COG0459(Retrotransposon protein)	sp|O94501|TCPA_SCHPO(T-complex protein 1 subunit alpha OS=Schizosaccharomyces pombe (strain 972 / ATCC 24843) OX=284812 GN=cct1 PE=3 SV=1)	PF00118(Cpn60_TCP1:TCP-1/cpn60 chaperonin family)
TRINITY_DN1264_c0_g1	0.141594	1.58033	-0.860962	-0.860962	1.7233	5.6033	0	0	no		yes	up	1	0	0	0	0	0	ENOG411278Z(S:Function unknown)	ENOG411278Z(Conserved hypothetical, protein)	0	0
TRINITY_DN1264_c0_g3	-0.209763	1.69089	-0.740566	-0.740566	1.03	11.3767	0	0	no		yes	up	1	GPN-loop GTPase 3-like isoform X1 [Acanthaster planci]	GO:0016787(molecular_function:hydrolase activity); GO:0005525(molecular_function:GTP binding)	K06883	K06883	0	ENOG410XPBZ(S:Function unknown)	ENOG410XPBZ(Conserved hypothetical, protein)	sp|Q4IQT8|GPN3_GIBZE(GPN-loop GTPase 3 OS=Gibberella zeae (strain PH-1 / ATCC MYA-4620 / FGSC 9075 / NRRL 31084) OX=229533 GN=FGRRES_15740 PE=3 SV=1)	PF03029(ATP_bind_1:Conserved hypothetical ATP binding protein); PF16575(CLP1_P:mRNA cleavage and polyadenylation factor CLP1 P-loop)
TRINITY_DN12641_c0_g1	-0.180036	1.68416	-0.752062	-0.752062	1.2167	13.7533	0	0	no		yes	up	1	0	0	0	0	0	COG0666(S:Function unknown)	COG0666(-)	0	PF12796(Ank_2:Ankyrin repeats (3 copies)); PF13637(Ank_4:Ankyrin repeats (many copies)); PF00023(Ank:Ankyrin repeat); PF13606(Ank_3:Ankyrin repeat); PF13857(Ank_5:Ankyrin repeats (many copies))
TRINITY_DN12642_c0_g1	0.0764987	1.6059	-0.841199	-0.841199	3.4867	28.0633	0	0	no		yes	up	1	PREDICTED: thioredoxin-like [Hydra vulgaris]	GO:0005737(cellular_component:cytoplasm); GO:0005623(cellular_component:cell); GO:0006516(biological_process:glycoprotein catabolic process); GO:0045454(biological_process:cell redox homeostasis); GO:0015035(molecular_function:protein disulfide oxidoreductase activity); GO:0006662(biological_process:glycerol ether metabolic process)	0	0	0	ENOG410YQ2G(O:Posttranslational modification, protein turnover, chaperones); COG5459(O:Posttranslational modification, protein turnover, chaperones)	ENOG410YQ2G(thioredoxin-like protein); COG5459(thioredoxin-like protein)	sp|Q9USR1|TXL1_SCHPO(Thioredoxin-like protein 1 OS=Schizosaccharomyces pombe (strain 972 / ATCC 24843) OX=284812 GN=txl1 PE=4 SV=1)	PF00085(Thioredoxin:Thioredoxin); PF13098(Thioredoxin_2:Thioredoxin-like domain)
TRINITY_DN12647_c0_g1	-0.215071	1.69205	-0.738487	-0.738487	0.39	2.14	0	0	no		yes	up	1	maternal embryonic leucine zipper kinase-like, partial [Limulus polyphemus]	GO:0005737(cellular_component:cytoplasm); GO:0006468(biological_process:protein phosphorylation); GO:0000077(biological_process:DNA damage checkpoint); GO:0005634(cellular_component:nucleus); GO:0004674(molecular_function:protein serine/threonine kinase activity); GO:0004715(molecular_function:non-membrane spanning protein tyrosine kinase activity); GO:0035556(biological_process:intracellular sig…	0	0	0	ENOG41112G2(T:Signal transduction mechanisms)	ENOG41112G2(protein kinase domain-containing protein)	sp|Q28GW8|MELK_XENTR(Maternal embryonic leucine zipper kinase OS=Xenopus tropicalis OX=8364 GN=melk PE=2 SV=1)	PF00069(Pkinase:Protein kinase domain); PF07714(PK_Tyr_Ser-Thr:Protein tyrosine and serine/threonine kinase)
TRINITY_DN12648_c0_g1	-0.183841	1.68505	-0.750604	-0.750604	1.1267	11.9633	0	0	no		yes	up	1	WD repeat-containing protein 26-like [Orbicella faveolata]	0	K22382	WDR26	0	ENOG410XQ2U(S:Function unknown)	ENOG410XQ2U(alcohol dehydrogenase)	sp|Q9H7D7|WDR26_HUMAN(WD repeat-containing protein 26 OS=Homo sapiens OX=9606 GN=WDR26 PE=1 SV=3)	PF00400(WD40:WD domain, G-beta repeat); PF12894(ANAPC4_WD40:Anaphase-promoting complex subunit 4 WD40 domain)
TRINITY_DN1266_c0_g1	-0.262509	1.70163	-0.719562	-0.719562	0.8267	10.6933	0	0	no		yes	up	1	acyl-protein thioesterase 2-like isoform X1 [Dendronephthya gigantea]	GO:0016787(molecular_function:hydrolase activity); GO:0016021(cellular_component:integral component of membrane)	0	0	0	ENOG41117AR(S:Function unknown)	ENOG41117AR(Phospholipase/Carboxylesterase)	sp|Q4I8Q4|APTH1_GIBZE(Acyl-protein thioesterase 1 OS=Gibberella zeae (strain PH-1 / ATCC MYA-4620 / FGSC 9075 / NRRL 31084) OX=229533 GN=FGRAMPH1_01T20223 PE=3 SV=1)	PF02230(Abhydrolase_2:Phospholipase/Carboxylesterase)
TRINITY_DN1267_c0_g1	0.47234	1.41364	-0.948312	-0.937668	88.5833	942.053	0.0433	0.0567	yes	up	yes	up	2	60S ribosomal protein L24-A-like [Mizuhopecten yessoensis]	GO:0005840(cellular_component:ribosome)	K02896;K14171	RP-L24e, RPL24;AHP1	map03010(Ribosome); map04122(Sulfur relay system)	COG0678(S:Function unknown); COG2075(S:Function unknown)	COG0678(Odorant-binding protein); COG2075(Odorant-binding protein)	sp|Q7SDU2|RL24_NEUCR(60S ribosomal protein L24 OS=Neurospora crassa (strain ATCC 24698 / 74-OR23-1A / CBS 708.71 / DSM 1257 / FGSC 987) OX=367110 GN=rpl-24 PE=3 SV=1)	PF01246(Ribosomal_L24e:Ribosomal protein L24e)
TRINITY_DN1268_c0_g1	-0.0770664	1.65706	-0.789999	-0.789999	1.4467	10.82	0	0	no		yes	up	1	PITH domain-containing protein 1 [Phallusia mammillata]	GO:0045454(biological_process:cell redox homeostasis); GO:0005634(cellular_component:nucleus); GO:0005623(cellular_component:cell)	0	0	0	ENOG411157A(S:Function unknown)	ENOG411157A(PITH (C-terminal proteasome-interacting domain of thioredoxin-like) domain containing 1)	sp|Q8CDN6|TXNL1_MOUSE(Thioredoxin-like protein 1 OS=Mus musculus OX=10090 GN=Txnl1 PE=1 SV=3)	PF06201(PITH:PITH domain)
TRINITY_DN12698_c0_g1	-0.247831	1.6988	-0.725485	-0.725485	0.42	2.7333	0	0	no		yes	up	1	0	0	0	0	0	ENOG410YH25(S:Function unknown); ENOG4110V93(S:Function unknown)	ENOG410YH25(-); ENOG4110V93(-)	0	0
TRINITY_DN12703_c0_g1	0.332759	1.49165	-0.914582	-0.909828	5.5067	21.4	0	0.0067	yes	up	yes	up	2	0	0	0	0	0	0	0	sp|Q9HFP8|MP1_ASPFM(Cell wall mannoprotein 1 OS=Neosartorya fumigata OX=746128 GN=MP1 PE=1 SV=1)	PF12296(HsbA:Hydrophobic surface binding protein A); PF14523(Syntaxin_2:Syntaxin-like protein)
TRINITY_DN12710_c0_g3	-0.358027	1.71707	-0.67952	-0.67952	0.3433	4.25	0	0	no		yes	up	1	uncharacterized transporter C1683.12-like [Drosophila guanche]	0	0	0	0	COG0477(G:Carbohydrate transport and metabolism)	COG0477(major facilitator Superfamily)	sp|Q9US37|YFZ4_SCHPO(Uncharacterized transporter C1039.04 OS=Schizosaccharomyces pombe (strain 972 / ATCC 24843) OX=284812 GN=SPAC1039.04 PE=3 SV=1)	PF07690(MFS_1:Major Facilitator Superfamily)
TRINITY_DN12717_c0_g1	-0.0426597	1.64672	-0.802029	-0.802029	1.8	12.5167	0	0	no		yes	up	1	G protein alpha i subunit [Onthophagus taurus]	GO:0046872(molecular_function:metal ion binding); GO:0007188(biological_process:adenylate cyclase-modulating G-protein coupled receptor signaling pathway); GO:0031683(molecular_function:G-protein beta/gamma-subunit complex binding); GO:0003924(molecular_function:GTPase activity); GO:0005525(molecular_function:GTP binding)	K04640	GNA	0	ENOG410XNVQ(S:Function unknown)	ENOG410XNVQ(Guanine nucleotide binding protein (G protein) alpha)	sp|Q05424|GPA2_NEUCR(Guanine nucleotide-binding protein alpha-2 subunit OS=Neurospora crassa (strain ATCC 24698 / 74-OR23-1A / CBS 708.71 / DSM 1257 / FGSC 987) OX=367110 GN=gna-2 PE=2 SV=1)	PF00503(G-alpha:G-protein alpha subunit); PF00025(Arf:ADP-ribosylation factor family); PF04670(Gtr1_RagA:Gtr1/RagA G protein conserved region)
TRINITY_DN12722_c0_g1	-0.112836	1.66714	-0.77715	-0.77715	1.25	9.9133	0	0	no		yes	up	1	serum paraoxonase/arylesterase 2-like [Dendronephthya gigantea]	0	0	0	0	ENOG4111WIA(S:Function unknown)	ENOG4111WIA(-)	0	0
TRINITY_DN12728_c0_g1	-0.119694	1.66899	-0.774647	-0.774647	1.5067	14.1367	0	0	no		yes	up	1	0	0	0	0	0	ENOG410ZIWX(S:Function unknown)	ENOG410ZIWX(F-box and WD)	0	PF12937(F-box-like:F-box-like); PF00646(F-box:F-box domain)
TRINITY_DN1273_c0_g1	0.0590657	1.61235	-0.83571	-0.83571	3.96	39.95	0	0	no		yes	up	1	putative homoserine kinase, partial [Nilaparvata lugens]	GO:0016301(molecular_function:kinase activity); GO:0005524(molecular_function:ATP binding)	K00872	thrB	map00260(Glycine, serine and threonine metabolism)	COG0083(E:Amino acid transport and metabolism)	COG0083(Catalyzes the ATP-dependent phosphorylation of L- homoserine to L-homoserine phosphate (By similarity))	sp|P17423|KHSE_YEAST(Homoserine kinase OS=Saccharomyces cerevisiae (strain ATCC 204508 / S288c) OX=559292 GN=THR1 PE=1 SV=4)	PF08544(GHMP_kinases_C:GHMP kinases C terminal)
TRINITY_DN12740_c0_g1	-0.864437	-0.349874	-0.486705	1.70102	0.34	0.6533	1.0933	5.7233	no		yes	down	4	zinc finger protein 862-like [Ostrinia furnacalis]	GO:0003779(molecular_function:actin binding); GO:0046983(molecular_function:protein dimerization activity); GO:0030054(cellular_component:cell junction); GO:0030036(biological_process:actin cytoskeleton organization)	0	0	0	ENOG4110C5Y(S:Function unknown); ENOG410Y65V(S:Function unknown); ENOG410XRM7(S:Function unknown)	ENOG4110C5Y(-); ENOG410Y65V(Retrotransposon protein); ENOG410XRM7(-)	0	PF14291(DUF4371:Domain of unknown function (DUF4371))
TRINITY_DN12745_c0_g1	-0.13324	1.67257	-0.768376	-0.770951	1.58	17.2133	0.0067	0	no		yes	up	1	hypothetical protein FF38_03568, partial [Lucilia cuprina]	GO:0005085(molecular_function:guanyl-nucleotide exchange factor activity)	K15560	NRD1	0	ENOG410YT8D(S:Function unknown)	ENOG410YT8D(RNA binding protein Nrd1)	sp|Q9UTE3|SEB1_SCHPO(Rpb7-binding protein seb1 OS=Schizosaccharomyces pombe (strain 972 / ATCC 24843) OX=284812 GN=seb1 PE=1 SV=3)	PF04818(CID:CID domain); PF00076(RRM_1:RNA recognition motif. (a.k.a. RRM, RBD, or RNP domain))
TRINITY_DN12747_c0_g1	-0.0173963	1.63871	-0.810657	-0.810657	2.4733	23.3533	0	0	no		yes	up	1	0	0	0	0	0	ENOG4111M6U(U:Intracellular trafficking, secretion, and vesicular transport)	ENOG4111M6U(Nedd4 family interacting protein)	sp|Q9P3T9|BSD2_SCHPO(Probable metal homeostasis protein bsd1 OS=Schizosaccharomyces pombe (strain 972 / ATCC 24843) OX=284812 GN=bsd1 PE=3 SV=1)	PF10176(DUF2370:Protein of unknown function (DUF2370))
TRINITY_DN12748_c0_g1	-0.306394	1.70937	-0.701489	-0.701489	0.62	7.9133	0	0	no		yes	up	1	0	0	0	0	0	ENOG410YA71(S:Function unknown)	ENOG410YA71(Conserved hypothetical, protein)	0	0
TRINITY_DN12756_c0_g1	-0.0611502	1.65236	-0.795604	-0.795604	2.6967	36.07	0	0	no		yes	up	1	exosome complex component CSL4-like [Anneissia japonica]	GO:0005737(cellular_component:cytoplasm); GO:0000178(cellular_component:exosome (RNase complex)); GO:0000176(cellular_component:nuclear exosome (RNase complex)); GO:0055070(biological_process:copper ion homeostasis); GO:0003723(molecular_function:RNA binding); GO:0005507(molecular_function:copper ion binding); GO:0006396(biological_process:RNA processing)	K07573	CSL4, EXOSC1	map03018(RNA degradation)	COG1096(J:Translation, ribosomal structure and biogenesis)	COG1096(Exosome complex)	sp|O59821|CSL4_SCHPO(Exosome complex component csl4 OS=Schizosaccharomyces pombe (strain 972 / ATCC 24843) OX=284812 GN=csl4 PE=3 SV=2)	PF10447(EXOSC1:Exosome component EXOSC1/CSL4); PF14382(ECR1_N:Exosome complex exonuclease RRP4 N-terminal region)
TRINITY_DN12759_c0_g1	-0.248033	1.69884	-0.728293	-0.722511	0.9067	11.6767	0	0.0067	no		yes	up	1	PREDICTED: polyamine transporter 2-like, partial [Rhagoletis zephyria]	GO:0016021(cellular_component:integral component of membrane); GO:1990961(biological_process:drug transmembrane export); GO:0022857(molecular_function:transmembrane transporter activity); GO:0042910(molecular_function:xenobiotic transporter activity)	K08157	TPO1	0	COG0477(S:Function unknown)	COG0477(Conserved hypothetical, protein)	sp|G1UB37|FLU1_CANAL(Major facilitator superfamily multidrug transporter FLU1 OS=Candida albicans (strain SC5314 / ATCC MYA-2876) OX=237561 GN=FLU1 PE=2 SV=1)	PF07690(MFS_1:Major Facilitator Superfamily); PF00083(Sugar_tr:Sugar (and other) transporter)
TRINITY_DN12767_c0_g3	-0.170655	1.68192	-0.760708	-0.750559	1.4633	17.76	0	0.0133	no		yes	up	1	0	0	0	0	0	ENOG410YGGP(S:Function unknown)	ENOG410YGGP(Conserved hypothetical, protein)	0	PF12520(DUF3723:Protein of unknown function (DUF3723))
TRINITY_DN12768_c0_g1	-0.0056092	1.63485	-0.8135	-0.815745	2.8633	28.0767	0.0067	0	no		yes	up	1	importin subunit beta-1-like [Parasteatoda tepidariorum]	GO:0006606(biological_process:protein import into nucleus); GO:0008536(molecular_function:Ran GTPase binding)	K14293	KPNB1, IPO1	map03013(RNA transport)	COG5215(U:Intracellular trafficking, secretion, and vesicular transport)	COG5215(Importin)	sp|O13864|IMB1_SCHPO(Importin subunit beta-1 OS=Schizosaccharomyces pombe (strain 972 / ATCC 24843) OX=284812 GN=kap95 PE=3 SV=1)	PF02985(HEAT:HEAT repeat); PF13513(HEAT_EZ:HEAT-like repeat); PF03810(IBN_N:Importin-beta N-terminal domain)
TRINITY_DN12769_c0_g1	-0.269828	1.703	-0.716585	-0.716585	0.5067	4.3367	0	0	no		yes	up	1	0	0	0	0	0	ENOG410YB44(S:Function unknown)	ENOG410YB44(Conserved hypothetical, protein)	0	0
TRINITY_DN12770_c0_g1	-0.198613	1.68843	-0.744906	-0.744906	1.0633	11.0767	0	0	no		yes	up	1	0	0	K15147	MED5, NUT1	0	ENOG4111RDM(K:Transcription)	ENOG4111RDM(Component of the Mediator complex, a coactivator involved in the regulated transcription of nearly all RNA polymerase II-dependent genes. Mediator functions as a bridge to convey information from gene-specific regulatory proteins to the basal RNA polymerase II transcription machinery. Mediator is recruited to promoters by direct interactions with regulatory proteins and serves as a sc…	sp|Q2UG94|MED5_ASPOR(Mediator of RNA polymerase II transcription subunit 5 OS=Aspergillus oryzae (strain ATCC 42149 / RIB 40) OX=510516 GN=NUT1 PE=3 SV=2)	PF08689(Med5:Mediator complex subunit Med5)
TRINITY_DN12774_c0_g1	-0.0404396	1.64603	-0.802794	-0.802794	2.9233	37.0933	0	0	no		yes	up	1	hypothetical protein HELRODRAFT_185973 [Helobdella robusta]	GO:0006281(biological_process:DNA repair); GO:0043161(biological_process:proteasome-mediated ubiquitin-dependent protein catabolic process); GO:0016740(molecular_function:transferase activity); GO:0033503(cellular_component:HULC complex); GO:0061631(molecular_function:ubiquitin conjugating enzyme activity); GO:0016574(biological_process:histone ubiquitination); GO:0000790(cellular_component:nucle…	K10573	UBE2A, UBC2, RAD6A	map04120(Ubiquitin mediated proteolysis)	COG5078(S:Function unknown)	COG5078(endonuclease-reverse transcriptase)	sp|P78717|UBC2_NECHA(Ubiquitin-conjugating enzyme E2 2 OS=Nectria haematococca OX=140110 GN=UBC2 PE=3 SV=1)	PF00179(UQ_con:Ubiquitin-conjugating enzyme); PF14461(Prok-E2_B:Prokaryotic E2 family B)
TRINITY_DN12779_c0_g1	0.740979	1.22902	-0.985001	-0.985001	51.03	102.877	0	0	yes	up	yes	up	2	0	0	0	0	0	ENOG410YWTC(S:Function unknown); ENOG4110WDE(S:Function unknown)	ENOG410YWTC(-); ENOG4110WDE(-)	0	0
TRINITY_DN12784_c0_g1	-0.221537	1.69343	-0.735944	-0.735944	0.9967	12.17	0	0	no		yes	up	1	0	0	0	0	0	ENOG410YM2V(S:Function unknown); ENOG410ZV78(S:Function unknown)	ENOG410YM2V(Domain of unknown function (DUF3425)); ENOG410ZV78(B-zip transcription factor)	0	PF11905(DUF3425:Domain of unknown function (DUF3425))
TRINITY_DN12788_c0_g1	-0.344394	1.71518	-0.685395	-0.685395	0.1967	1.4933	0	0	no		yes	up	1	0	0	0	0	0	0	0	0	PF01636(APH:Phosphotransferase enzyme family)
TRINITY_DN1279_c0_g1	-0.0844696	1.65921	-0.787369	-0.787369	2.7333	44.34	0.0033	0	no		yes	up	1	histidine biosynthesis trifunctional protein-like [Pocillopora damicornis]	GO:0030955(molecular_function:potassium ion binding); GO:0004399(molecular_function:histidinol dehydrogenase activity); GO:0051287(molecular_function:NAD binding); GO:0000287(molecular_function:magnesium ion binding); GO:0000105(biological_process:histidine biosynthetic process); GO:0046872(molecular_function:metal ion binding); GO:0004635(molecular_function:phosphoribosyl-AMP cyclohydrolase acti…	K14152	HIS4	map00340(Histidine metabolism)	COG0140(E:Amino acid transport and metabolism)	COG0140(phosphoribosyl-ATP pyrophosphatase)	sp|P07685|HIS2_NEUCR(Histidine biosynthesis trifunctional protein OS=Neurospora crassa (strain ATCC 24698 / 74-OR23-1A / CBS 708.71 / DSM 1257 / FGSC 987) OX=367110 GN=his-3 PE=3 SV=3)	PF00815(Histidinol_dh:Histidinol dehydrogenase); PF01502(PRA-CH:Phosphoribosyl-AMP cyclohydrolase); PF01503(PRA-PH:Phosphoribosyl-ATP pyrophosphohydrolase)
TRINITY_DN12791_c0_g1	0.0391797	1.61952	-0.829348	-0.829348	3.2933	29.88	0	0	no		yes	up	1	uncharacterized protein C9E9.15-like [Megalopta genalis]	0	0	0	0	ENOG411260Q(S:Function unknown)	ENOG411260Q(Complex I intermediate-associated protein 30 (CIA30))	sp|O14297|YF1F_SCHPO(Uncharacterized protein C9E9.15 OS=Schizosaccharomyces pombe (strain 972 / ATCC 24843) OX=284812 GN=SPAC9E9.15 PE=3 SV=2)	PF08547(CIA30:Complex I intermediate-associated protein 30 (CIA30))
TRINITY_DN12795_c0_g1	0.1841	1.56237	-0.871461	-0.875013	7.5933	71.3933	0.0133	0.0033	no		yes	up	1	PREDICTED: uncharacterized protein YMR196W-like [Amphimedon queenslandica]	GO:0004573(molecular_function:mannosyl-oligosaccharide glucosidase activity); GO:0009311(biological_process:oligosaccharide metabolic process)	0	0	0	ENOG410XTHA(S:Function unknown)	ENOG410XTHA(mannosyloligosaccharide glucosidase)	sp|Q04336|YM54_YEAST(Uncharacterized protein YMR196W OS=Saccharomyces cerevisiae (strain ATCC 204508 / S288c) OX=559292 GN=YMR196W PE=1 SV=1)	PF03200(Glyco_hydro_63:Glycosyl hydrolase family 63 C-terminal domain)
TRINITY_DN1280_c0_g1	-0.142105	1.67486	-0.766375	-0.766375	1.68	21.74	0	0	no		yes	up	1	uncharacterized protein LOC116613572, partial [Nematostella vectensis]	0	0	0	0	ENOG4111KAN(L:Replication, recombination and repair)	ENOG4111KAN(Methyltransferase)	0	PF00078(RVT_1:Reverse transcriptase (RNA-dependent DNA polymerase))
TRINITY_DN1280_c1_g2	-0.267576	1.70258	-0.717503	-0.717503	0.4367	3.2867	0	0	no		yes	up	1	hypothetical protein LSTR_LSTR000735 [Laodelphax striatellus]	GO:0005874(cellular_component:microtubule); GO:0008017(molecular_function:microtubule binding); GO:0007018(biological_process:microtubule-based movement); GO:0003777(molecular_function:microtubule motor activity); GO:0005524(molecular_function:ATP binding)	K10395	KIF4_21_27	0	COG5059(S:Function unknown)	COG5059(-)	sp|O95239|KIF4A_HUMAN(Chromosome-associated kinesin KIF4A OS=Homo sapiens OX=9606 GN=KIF4A PE=1 SV=3)	PF00225(Kinesin:Kinesin motor domain); PF16796(Microtub_bd:Microtubule binding)
TRINITY_DN12808_c0_g1	-0.342339	1.71489	-0.686276	-0.686276	0.3767	4.56	0	0	no		yes	up	1	0	0	0	0	0	0	0	0	0
TRINITY_DN12836_c0_g1	-0.0614511	1.65245	-0.795499	-0.795499	1.5567	11.1033	0	0	no		yes	up	1	histone-lysine N-methyltransferase SUV420H1-A [Phallusia mammillata]	GO:0034773(biological_process:histone H4-K20 trimethylation); GO:0005634(cellular_component:nucleus); GO:0042799(molecular_function:histone methyltransferase activity (H4-K20 specific))	K11429;cmt	SUV420H;	map00310(Lysine degradation)	ENOG410XPH8(S:Function unknown)	ENOG410XPH8(Retrotransposon protein)	sp|Q4I8C9|SET9_GIBZE(Histone-lysine N-methyltransferase SET9 OS=Gibberella zeae (strain PH-1 / ATCC MYA-4620 / FGSC 9075 / NRRL 31084) OX=229533 GN=SET9 PE=3 SV=1)	PF00856(SET:SET domain); PF09788(Tmemb_55A:Transmembrane protein 55A)
TRINITY_DN12849_c0_g2	-0.0785137	1.65749	-0.789486	-0.789486	1.92	18.2933	0	0	no		yes	up	1	uncharacterized protein LOC111048938 [Nilaparvata lugens]	0	0	0	0	ENOG4111PVQ(S:Function unknown)	ENOG4111PVQ(pentatricopeptide repeat protein)	0	0
TRINITY_DN12851_c0_g1	0.0540782	1.61417	-0.836553	-0.831694	2.89	21.0667	0	0.0067	no		yes	up	1	0	0	0	0	0	ENOG410XNYK(S:Function unknown)	ENOG410XNYK(Conserved hypothetical, protein)	sp|Q9UTM5|YIJ1_SCHPO(Uncharacterized protein C1420.01c OS=Schizosaccharomyces pombe (strain 972 / ATCC 24843) OX=284812 GN=SPAC1420.01c PE=4 SV=2)	PF11702(DUF3295:Protein of unknown function (DUF3295)); PF08550(DUF1752:Fungal protein of unknown function (DUF1752))
TRINITY_DN12854_c0_g1	-0.232492	1.69571	-0.73161	-0.73161	0.24	1.1133	0	0	no		yes	up	1	0	0	0	0	0	ENOG4111A6R(S:Function unknown)	ENOG4111A6R(-)	0	0
TRINITY_DN1286_c0_g1	-0.00438633	1.63445	-0.815032	-0.815032	2.9933	31.2767	0	0	no		yes	up	1	dihydrofolate reductase-like, partial [Eurytemora affinis]	GO:0050661(molecular_function:NADP binding); GO:0006545(biological_process:glycine biosynthetic process); GO:0005739(cellular_component:mitochondrion); GO:0046452(biological_process:dihydrofolate metabolic process); GO:0004146(molecular_function:dihydrofolate reductase activity); GO:0046655(biological_process:folic acid metabolic process); GO:0046654(biological_process:tetrahydrofolate biosynthet…	K17662;K09458	CBP3, UQCC;fabF, OXSM, CEM1	map00780(Biotin metabolism); map00061(Fatty acid biosynthesis)	ENOG4111QVY(S:Function unknown)	ENOG4111QVY(Ubiquinol-cytochrome c reductase complex chaperone)	sp|Q9USK6|CBP3_SCHPO(CBP3-like protein OS=Schizosaccharomyces pombe (strain 972 / ATCC 24843) OX=284812 GN=cbp3 PE=3 SV=1)	PF00186(DHFR_1:Dihydrofolate reductase)
TRINITY_DN12878_c0_g1	0.279375	1.51849	-0.89893	-0.89893	15.34	159.193	0	0	no		yes	up	1	NADH dehydrogenase [ubiquinone] 1 beta subcomplex subunit 8, mitochondrial-like [Stylophora pistillata]	GO:0008137(molecular_function:NADH dehydrogenase (ubiquinone) activity); GO:0016021(cellular_component:integral component of membrane); GO:0005747(cellular_component:mitochondrial respiratory chain complex I)	K03964	NDUFB8	map04932(Non-alcoholic fatty liver disease (NAFLD)); map05012(Parkinson's disease); map05010(Alzheimer's disease); map04723(Retrograde endocannabinoid signaling); map05016(Huntington's disease); map00190(Oxidative phosphorylation)	ENOG4111YZY(I:Lipid transport and metabolism)	ENOG4111YZY(NADH ubiquinone oxidoreductase)	0	PF05821(NDUF_B8:NADH-ubiquinone oxidoreductase ASHI subunit (CI-ASHI or NDUFB8))
TRINITY_DN1288_c0_g1	-0.303549	1.7089	-0.702677	-0.702677	0.5767	7.2	0	0	no		yes	up	1	PREDICTED: sensor protein GacS-like [Hyalella azteca]	GO:0000160(biological_process:phosphorelay signal transduction system)	K11233	SSK1	0	COG0784(T:Signal transduction mechanisms)	COG0784(response regulator)	sp|P87323|MCS4_SCHPO(Response regulator mcs4 OS=Schizosaccharomyces pombe (strain 972 / ATCC 24843) OX=284812 GN=mcs4 PE=4 SV=1)	PF00072(Response_reg:Response regulator receiver domain)
TRINITY_DN12885_c0_g1	-0.176686	-1.50379	0.455908	1.22456	5.1833	1.5533	9.5333	8.0067	yes	down	yes	down	3	probable maleylacetoacetate isomerase 1 [Spodoptera litura]	GO:0005737(cellular_component:cytoplasm); GO:0004364(molecular_function:glutathione transferase activity); GO:0016853(molecular_function:isomerase activity); GO:0003824(molecular_function:catalytic activity); GO:0016740(molecular_function:transferase activity); GO:0009072(biological_process:aromatic amino acid family metabolic process)	K01800	maiA, GSTZ1	map00350(Tyrosine metabolism)	COG0625(E:Amino acid transport and metabolism)	COG0625(as a sensor for the physiological iron status within the plant, and or might be involved in the transport of iron)	sp|Q9VHD3|MAAI1_DROME(Probable maleylacetoacetate isomerase 1 OS=Drosophila melanogaster OX=7227 GN=GstZ1 PE=1 SV=1)	PF13417(GST_N_3:Glutathione S-transferase, N-terminal domain); PF02798(GST_N:Glutathione S-transferase, N-terminal domain); PF13409(GST_N_2:Glutathione S-transferase, N-terminal domain); PF14497(GST_C_3:Glutathione S-transferase, C-terminal domain); PF00043(GST_C:Glutathione S-transferase, C-terminal domain); PF13410(GST_C_2:Glutathione S-transferase, C-terminal domain)
TRINITY_DN1289_c0_g1	-0.173088	1.68251	-0.754713	-0.754713	0.83	5.88	0	0	no		yes	up	1	hypothetical protein RvY_00509 [Ramazzottius varieornatus]	GO:0022857(molecular_function:transmembrane transporter activity); GO:0006865(biological_process:amino acid transport); GO:0016021(cellular_component:integral component of membrane); GO:0055085(biological_process:transmembrane transport)	K16261	YAT	0	COG0531(S:Function unknown)	COG0531(II associated protein)	sp|P53388|DIP5_YEAST(Dicarboxylic amino acid permease OS=Saccharomyces cerevisiae (strain ATCC 204508 / S288c) OX=559292 GN=DIP5 PE=1 SV=1)	PF00324(AA_permease:Amino acid permease); PF13520(AA_permease_2:Amino acid permease)
TRINITY_DN1289_c0_g2	-0.0914544	1.6612	-0.784873	-0.784873	2.1167	25.3633	0	0	no		yes	up	1	Xylulose kinase, partial [Toxocara canis]	GO:0042732(biological_process:D-xylose metabolic process); GO:0016773(molecular_function:phosphotransferase activity, alcohol group as acceptor); GO:0016310(biological_process:phosphorylation); GO:0005829(cellular_component:cytosol); GO:0005997(biological_process:xylulose metabolic process); GO:0004856(molecular_function:xylulokinase activity)	K00854	xylB, XYLB	map00040(Pentose and glucuronate interconversions)	COG1070(S:Function unknown)	COG1070(II associated protein)	sp|A1DEK3|XKS1_NEOFI(Probable D-xylulose kinase A OS=Neosartorya fischeri (strain ATCC 1020 / DSM 3700 / CBS 544.65 / FGSC A1164 / JCM 1740 / NRRL 181 / WB 181) OX=331117 GN=xkiA PE=2 SV=1)	PF02782(FGGY_C:FGGY family of carbohydrate kinases, C-terminal domain); PF00370(FGGY_N:FGGY family of carbohydrate kinases, N-terminal domain)
TRINITY_DN12892_c0_g1	-0.242649	1.69777	-0.727561	-0.727561	1.1167	19.4067	0	0	no		yes	up	1	0	0	K21830	pchP	0	ENOG410ZW38(S:Function unknown)	ENOG410ZW38(phosphorylcholine phosphatase)	0	0
TRINITY_DN12894_c0_g1	-0.00682551	1.63525	-0.816371	-0.812057	3.09	32.62	0	0.0067	no		yes	up	1	kelch domain-containing protein 4-like [Pecten maximus]	0	0	0	0	ENOG410XPJI(S:Function unknown)	ENOG410XPJI(transposase yabusame-1)	sp|Q08979|KEL3_YEAST(Kelch repeat-containing protein 3 OS=Saccharomyces cerevisiae (strain ATCC 204508 / S288c) OX=559292 GN=KEL3 PE=1 SV=1)	PF13422(DUF4110:Domain of unknown function (DUF4110)); PF13418(Kelch_4:Galactose oxidase, central domain); PF13415(Kelch_3:Galactose oxidase, central domain); PF13854(Kelch_5:Kelch motif); PF07646(Kelch_2:Kelch motif); PF13964(Kelch_6:Kelch motif); PF01344(Kelch_1:Kelch motif)
TRINITY_DN12898_c0_g1	-0.248549	1.69894	-0.725196	-0.725196	0.5067	3.9	0	0	no		yes	up	1	N-acyl-phosphatidylethanolamine-hydrolyzing phospholipase D-like [Crassostrea gigas]	GO:0070290(molecular_function:N-acylphosphatidylethanolamine-specific phospholipase D activity); GO:0008270(molecular_function:zinc ion binding)	0	0	0	COG2220(S:Function unknown)	COG2220(Hydrolase)	sp|A0A179HLJ8|LCSR_PURLI(Metal-dependent hydrolase lscR OS=Purpureocillium lilacinum OX=33203 GN=lcsR PE=2 SV=1)	PF12706(Lactamase_B_2:Beta-lactamase superfamily domain); PF13483(Lactamase_B_3:Beta-lactamase superfamily domain)
TRINITY_DN12899_c0_g1	-0.00834222	1.63575	-0.813706	-0.813706	2.8833	29.0867	0	0	no		yes	up	1	methionine--tRNA ligase, mitochondrial-like isoform X1 [Acanthaster planci]	GO:0004825(molecular_function:methionine-tRNA ligase activity); GO:0006431(biological_process:methionyl-tRNA aminoacylation); GO:0004252(molecular_function:serine-type endopeptidase activity); GO:0005739(cellular_component:mitochondrion); GO:0046983(molecular_function:protein dimerization activity); GO:0005524(molecular_function:ATP binding)	K01874	MARS, metG	map00450(Selenocompound metabolism); map00970(Aminoacyl-tRNA biosynthesis)	COG0143(J:Translation, ribosomal structure and biogenesis)	COG0143(Is required not only for elongation of protein synthesis but also for the initiation of all mRNA translation through initiator tRNA(fMet) aminoacylation (By similarity))	sp|Q9C2H9|SYMM_NEUCR(Probable methionine--tRNA ligase, mitochondrial OS=Neurospora crassa (strain ATCC 24698 / 74-OR23-1A / CBS 708.71 / DSM 1257 / FGSC 987) OX=367110 GN=93G11.130 PE=3 SV=1)	PF09334(tRNA-synt_1g:tRNA synthetases class I (M)); PF00133(tRNA-synt_1:tRNA synthetases class I (I, L, M and V)); PF01406(tRNA-synt_1e:tRNA synthetases class I (C) catalytic domain)
TRINITY_DN12908_c0_g1	0.0968688	1.59815	-0.848425	-0.846592	5.52	63.4767	0.0067	0.0067	no		yes	up	1	hypothetical protein B4U79_05807 [Dinothrombium tinctorium]	0	0	0	0	ENOG41109JE(S:Function unknown)	ENOG41109JE(Conserved hypothetical, protein)	0	PF13469(Sulfotransfer_3:Sulfotransferase family)
TRINITY_DN1291_c0_g1	-0.045949	1.64773	-0.800893	-0.800893	2.72	32.81	0	0	no		yes	up	1	DNA-directed RNA polymerase III subunit RPC5-like [Odontomachus brunneus]	0	K12617	PATL1, PAT1	map03018(RNA degradation)	ENOG410YS37(S:Function unknown)	ENOG410YS37(II associated protein)	sp|O42958|PAT1_SCHPO(DNA topoisomerase 2-associated protein pat1 OS=Schizosaccharomyces pombe (strain 972 / ATCC 24843) OX=284812 GN=SPBC19G7.10c PE=3 SV=2)	PF04801(Sin_N:Sin-like protein conserved region)
TRINITY_DN12910_c0_g1	-0.371272	1.71879	-0.673761	-0.673761	0.35	4.6233	0	0	no		yes	up	1	0	0	0	0	0	0	0	0	PF01636(APH:Phosphotransferase enzyme family)
TRINITY_DN12910_c1_g1	-0.345848	1.71539	-0.684771	-0.684771	0.2133	1.56	0	0	no		yes	up	1	hypothetical protein FF38_09490, partial [Lucilia cuprina]	GO:0016021(cellular_component:integral component of membrane); GO:0022857(molecular_function:transmembrane transporter activity)	0	0	0	ENOG410YPC0(S:Function unknown); ENOG410XNQK(S:Function unknown)	ENOG410YPC0(Major Facilitator Superfamily); ENOG410XNQK(Major Facilitator Superfamily)	sp|G4N2A8|MFS1_MAGO7(MFS-type transporter 1 OS=Magnaporthe oryzae (strain 70-15 / ATCC MYA-4617 / FGSC 8958) OX=242507 GN=MFS1 PE=3 SV=1)	PF07690(MFS_1:Major Facilitator Superfamily); PF12832(MFS_1_like:MFS_1 like family)
TRINITY_DN12912_c0_g1	0.152145	1.57597	-0.863089	-0.865021	5.7867	49.4367	0.0167	0.0067	no		yes	up	1	PREDICTED: coatomer subunit beta'-like [Amphimedon queenslandica]	GO:0016192(biological_process:vesicle-mediated transport); GO:0030663(cellular_component:COPI-coated vesicle membrane); GO:0006886(biological_process:intracellular protein transport); GO:0000139(cellular_component:Golgi membrane); GO:0030117(cellular_component:membrane coat); GO:0005198(molecular_function:structural molecule activity); GO:0016021(cellular_component:integral component of membrane)	K17302	COPB2, SEC27	0	ENOG410XNNY(S:Function unknown)	ENOG410XNNY(Protein of unknown function (DUF3435))	sp|O35142|COPB2_RAT(Coatomer subunit beta' OS=Rattus norvegicus OX=10116 GN=Copb2 PE=1 SV=3)	PF04053(Coatomer_WDAD:Coatomer WD associated region); PF00400(WD40:WD domain, G-beta repeat)
TRINITY_DN12915_c0_g1	-0.290605	1.70671	-0.708054	-0.708054	0.5833	6.3367	0	0	no		yes	up	1	PREDICTED: lysophospholipid acyltransferase 1-like [Diuraphis noxia]	GO:0016021(cellular_component:integral component of membrane); GO:0016746(molecular_function:transferase activity, transferring acyl groups); GO:0003677(molecular_function:DNA binding)	K13519	LPT1, ALE1	map00565(Ether lipid metabolism); map00564(Glycerophospholipid metabolism); map00561(Glycerolipid metabolism)	COG5202(S:Function unknown)	COG5202(THUMP domain-containing protein)	sp|O42916|ALE1_SCHPO(Lysophospholipid acyltransferase OS=Schizosaccharomyces pombe (strain 972 / ATCC 24843) OX=284812 GN=ale1 PE=1 SV=1)	PF03062(MBOAT:MBOAT, membrane-bound O-acyltransferase family)
TRINITY_DN12918_c0_g1	0.279662	1.51835	-0.899004	-0.899004	9.6933	72.7867	0	0	no		yes	up	1	pyruvate carboxylase, mitochondrial-like [Anneissia japonica]	GO:0046872(molecular_function:metal ion binding); GO:0004736(molecular_function:pyruvate carboxylase activity); GO:0009374(molecular_function:biotin binding); GO:0006090(biological_process:pyruvate metabolic process); GO:0005524(molecular_function:ATP binding); GO:0006094(biological_process:gluconeogenesis)	K01958	PC, pyc	map00020(Citrate cycle (TCA cycle)); map00620(Pyruvate metabolism)	COG1038(S:Function unknown)	COG1038(energy coupled proton transport, down electrochemical gradient)	sp|O93918|PYC_ASPTE(Pyruvate carboxylase OS=Aspergillus terreus OX=33178 GN=pyc PE=2 SV=1)	PF02786(CPSase_L_D2:Carbamoyl-phosphate synthase L chain, ATP binding domain); PF02436(PYC_OADA:Conserved carboxylase domain); PF00289(Biotin_carb_N:Biotin carboxylase, N-terminal domain); PF02785(Biotin_carb_C:Biotin carboxylase C-terminal domain); PF00682(HMGL-like:HMGL-like); PF00364(Biotin_lipoyl:Biotin-requiring enzyme); PF13533(Biotin_lipoyl_2:Biotin-lipoyl like); PF07478(Dala_Dala_lig_C:D-…
TRINITY_DN12925_c0_g1	-0.0253207	1.64126	-0.807969	-0.807969	0.8567	3.2433	0	0	no		yes	up	1	0	0	0	0	0	ENOG410YGBB(S:Function unknown)	ENOG410YGBB(-)	0	0
TRINITY_DN12927_c0_g1	-0.406278	1.72286	-0.660183	-0.656397	0.31	5.4467	0	0.0033	no		yes	up	1	PREDICTED: glycogen debranching enzyme-like isoform X2 [Branchiostoma belcheri]	GO:0005980(biological_process:glycogen catabolic process); GO:0005978(biological_process:glycogen biosynthetic process); GO:0016021(cellular_component:integral component of membrane); GO:0004134(molecular_function:4-alpha-glucanotransferase activity); GO:0004135(molecular_function:amylo-alpha-1,6-glucosidase activity)	K01196	AGL	map00500(Starch and sucrose metabolism)	COG3408(G:Carbohydrate transport and metabolism)	COG3408(Glycogen debranching enzyme)	sp|Q06625|GDE_YEAST(Glycogen debranching enzyme OS=Saccharomyces cerevisiae (strain ATCC 204508 / S288c) OX=559292 GN=GDB1 PE=1 SV=1)	PF14701(hDGE_amylase:Glycogen debranching enzyme, glucanotransferase domain); PF06202(GDE_C:Amylo-alpha-1,6-glucosidase); PF14702(hGDE_central:Central domain of human glycogen debranching enzyme); PF14699(hGDE_N:N-terminal domain from the human glycogen debranching enzyme)
TRINITY_DN12931_c0_g1	-0.168616	1.68144	-0.756413	-0.756413	1.4033	16.1967	0	0	no		yes	up	1	DNA-directed RNA polymerase III subunit RPC1 isoform X1 [Nematostella vectensis]	GO:0003899(molecular_function:DNA-directed RNA polymerase activity); GO:0005666(cellular_component:DNA-directed RNA polymerase III complex); GO:0006351(biological_process:transcription, DNA-templated); GO:0003677(molecular_function:DNA binding)	K03018	RPC1, POLR3A	map03020(RNA polymerase); map04623(Cytosolic DNA-sensing pathway)	COG0086(A:RNA processing and modification)	COG0086(Pre-mRNA splicing factor PRP21 like protein)	sp|Q6BI69|RPC1_DEBHA(DNA-directed RNA polymerase III subunit RPC1 OS=Debaryomyces hansenii (strain ATCC 36239 / CBS 767 / JCM 1990 / NBRC 0083 / IGC 2968) OX=284592 GN=RPC1 PE=3 SV=2)	PF04997(RNA_pol_Rpb1_1:RNA polymerase Rpb1, domain 1); PF04998(RNA_pol_Rpb1_5:RNA polymerase Rpb1, domain 5); PF00623(RNA_pol_Rpb1_2:RNA polymerase Rpb1, domain 2); PF04983(RNA_pol_Rpb1_3:RNA polymerase Rpb1, domain 3); PF05000(RNA_pol_Rpb1_4:RNA polymerase Rpb1, domain 4)
TRINITY_DN12938_c0_g1	-0.0930485	1.66165	-0.783095	-0.785507	1.9467	21.59	0.0033	0	no		yes	up	1	PREDICTED: multidrug and toxin extrusion protein 2-like [Branchiostoma belcheri]	GO:0016020(cellular_component:membrane); GO:0015297(molecular_function:antiporter activity); GO:0016021(cellular_component:integral component of membrane); GO:0022857(molecular_function:transmembrane transporter activity); GO:0042910(molecular_function:xenobiotic transporter activity)	K11768	ARP9, SWP59	0	COG5277(S:Function unknown); COG0534(V:Defense mechanisms)	COG5277(Methyltransferase like 22); COG0534(Mate efflux family protein)	sp|Q05497|YD338_YEAST(Uncharacterized transporter YDR338C OS=Saccharomyces cerevisiae (strain ATCC 204508 / S288c) OX=559292 GN=YDR338C PE=1 SV=1)	PF01554(MatE:MatE)
TRINITY_DN12952_c0_g1	0.312612	1.50197	-0.904308	-0.910272	16.3567	161.773	0.0233	0	yes	up	yes	up	2	0	0	0	0	0	0	0	0	0
TRINITY_DN12953_c0_g1	-0.0619675	1.6526	-0.798936	-0.791695	2.16	21.44	0	0.01	no		yes	up	1	RNA polymerase II-associated factor 1 homolog [Dendronephthya gigantea]	0	K15174	PAF1	0	ENOG410YZXE(K:Transcription)	ENOG410YZXE(SMAD family member)	sp|Q9US06|PAF1_SCHPO(RNA polymerase II-associated protein 1 homolog OS=Schizosaccharomyces pombe (strain 972 / ATCC 24843) OX=284812 GN=SPAC664.03 PE=1 SV=2)	PF03985(Paf1:Paf1)
TRINITY_DN12959_c0_g1	0.292732	1.5119	-0.910646	-0.893982	15.5267	142.887	0	0.0333	yes	up	yes	up	2	argininosuccinate synthase [Onthophagus taurus]	GO:0004055(molecular_function:argininosuccinate synthase activity); GO:0005737(cellular_component:cytoplasm); GO:0000050(biological_process:urea cycle); GO:0000053(biological_process:argininosuccinate metabolic process); GO:0006526(biological_process:arginine biosynthetic process); GO:0005524(molecular_function:ATP binding)	K01940	argG, ASS1	map00220(Arginine biosynthesis); map00250(Alanine, aspartate and glutamate metabolism); map05418(Fluid shear stress and atherosclerosis)	COG0137(S:Function unknown)	COG0137(PiggyBac transposable element derived 5)	sp|O94354|ASSY_SCHPO(Argininosuccinate synthase OS=Schizosaccharomyces pombe (strain 972 / ATCC 24843) OX=284812 GN=arg12 PE=3 SV=1)	PF00764(Arginosuc_synth:Arginosuccinate synthase)
TRINITY_DN12963_c0_g1	-0.335228	1.71386	-0.689315	-0.689315	0.2433	1.8767	0	0	no		yes	up	1	0	0	0	0	0	ENOG41129I4(O:Posttranslational modification, protein turnover, chaperones)	ENOG41129I4(cullin 1)	0	PF11917(DUF3435:Protein of unknown function (DUF3435))
TRINITY_DN12964_c0_g1	-0.0219197	1.64017	-0.809125	-0.809125	3.1367	37.5233	0	0	no		yes	up	1	tubulin beta-4 chain-like protein [Dinothrombium tinctorium]	GO:0005737(cellular_component:cytoplasm); GO:0007017(biological_process:microtubule-based process); GO:0003924(molecular_function:GTPase activity); GO:0005200(molecular_function:structural constituent of cytoskeleton); GO:0005874(cellular_component:microtubule); GO:0005525(molecular_function:GTP binding)	K07375	TUBB	map05010(Alzheimer's disease); map04540(Gap junction); map05016(Huntington's disease); map04145(Phagosome); map05130(Pathogenic Escherichia coli infection)	0	0	sp|P53373|TBB_BOTFU(Tubulin beta chain OS=Botryotinia fuckeliana OX=40559 GN=tubA PE=3 SV=1)	PF00091(Tubulin:Tubulin/FtsZ family, GTPase domain); PF03953(Tubulin_C:Tubulin C-terminal domain)
TRINITY_DN12966_c0_g1	-0.243484	1.69794	-0.727227	-0.727227	0.78	7.9933	0	0	no		yes	up	1	uncharacterized protein C5E4.10c-like [Nilaparvata lugens]	0	0	0	0	ENOG4111R4H(S:Function unknown)	ENOG4111R4H(Conserved hypothetical, protein)	sp|Q9P7Z6|YJIA_SCHPO(Uncharacterized protein C5E4.10c OS=Schizosaccharomyces pombe (strain 972 / ATCC 24843) OX=284812 GN=SPCC5E4.10c PE=4 SV=2)	PF10197(Cir_N:N-terminal domain of CBF1 interacting co-repressor CIR)
TRINITY_DN12967_c0_g1	0.866723	1.12493	-0.995824	-0.995824	1.9667	1.6933	0	0	yes	up	yes	up	2	0	0	0	0	0	ENOG410Z1JP(S:Function unknown)	ENOG410Z1JP(-)	0	0
TRINITY_DN12969_c0_g1	-0.156005	1.67836	-0.761176	-0.761176	1.2133	11.9333	0	0	no		yes	up	1	LOW QUALITY PROTEIN: probable ubiquitin-conjugating enzyme E2 W [Nilaparvata lugens]	0	K10688	UBE2W, UBC16	map04120(Ubiquitin mediated proteolysis)	COG5078(O:Posttranslational modification, protein turnover, chaperones)	COG5078(cullin 1)	sp|P42743|UBC15_ARATH(Ubiquitin-conjugating enzyme 15 OS=Arabidopsis thaliana OX=3702 GN=UBC15 PE=2 SV=2)	PF00179(UQ_con:Ubiquitin-conjugating enzyme); PF14461(Prok-E2_B:Prokaryotic E2 family B)
TRINITY_DN12989_c0_g1	-0.106304	1.66535	-0.779523	-0.779523	1.5367	13.5833	0	0	no		yes	up	1	0	0	K15267	MTEF1	0	ENOG4111WRG(S:Function unknown)	ENOG4111WRG(Conserved hypothetical, protein)	sp|P87292|MTF1_LACKL(Mitochondrial transcription factor 1 OS=Lachancea kluyveri OX=4934 GN=MTF1 PE=3 SV=3)	PF00398(RrnaAD:Ribosomal RNA adenine dimethylase)
TRINITY_DN13031_c0_g2	0.00516261	1.63127	-0.818214	-0.818214	2.75	24.8167	0	0	no		yes	up	1	0	0	0	0	0	ENOG4111NE0(U:Intracellular trafficking, secretion, and vesicular transport)	ENOG4111NE0(Golgi membrane protein involved in vesicular trafficking (By similarity))	sp|A4R2N5|TVP18_MAGO7(Golgi apparatus membrane protein TVP18 OS=Magnaporthe oryzae (strain 70-15 / ATCC MYA-4617 / FGSC 8958) OX=242507 GN=TVP18 PE=3 SV=1)	PF10233(Cg6151-P:Uncharacterized conserved protein CG6151-P)
TRINITY_DN13043_c0_g1	-0.0742404	1.65624	-0.790999	-0.790999	1.81	15.34	0	0	no		yes	up	1	lysine-specific demethylase 6A-like isoform X1 [Dendronephthya gigantea]	GO:0043565(molecular_function:sequence-specific DNA binding); GO:0044666(cellular_component:MLL3/4 complex); GO:0005634(cellular_component:nucleus); GO:0031490(molecular_function:chromatin DNA binding); GO:0000790(cellular_component:nuclear chromatin); GO:0000978(molecular_function:RNA polymerase II core promoter proximal region sequence-specific DNA binding); GO:0003682(molecular_function:chroma…	0	0	0	COG0457(S:Function unknown); ENOG410ZZYH(S:Function unknown); ENOG410ZVHP(K:Transcription)	COG0457(bromo adjacent homology domain containing 1); ENOG410ZZYH(Tetratricopeptide repeat); ENOG410ZVHP(involved in the repression of many genes in a wide variety of physiological processes. May also be involved in the derepression of at least some target genes. The complex is recruited to target genes by interaction with DNA-bound transcriptional repressors. The complex recruits histone deacety…	sp|O60184|CYC8_SCHPO(General transcriptional corepressor ssn6 OS=Schizosaccharomyces pombe (strain 972 / ATCC 24843) OX=284812 GN=ssn6 PE=1 SV=1)	PF00515(TPR_1:Tetratricopeptide repeat); PF07719(TPR_2:Tetratricopeptide repeat); PF13181(TPR_8:Tetratricopeptide repeat); PF13432(TPR_16:Tetratricopeptide repeat); PF13431(TPR_17:Tetratricopeptide repeat); PF13428(TPR_14:Tetratricopeptide repeat); PF13424(TPR_12:Tetratricopeptide repeat); PF14559(TPR_19:Tetratricopeptide repeat); PF13414(TPR_11:TPR repeat); PF13371(TPR_9:Tetratricopeptide repeat…
[truncated: 5,231 more rows]
