# Supplementary material for: Analysis of the Humoral Immunal Response Transcriptome of Ectropis obliqua Infected by Beauveria bassiana
Source: Insects. 2022 Feb 24;13(3):225. doi: 10.3390/insects13030225 (PMC8955196; doi:10.3390/insects13030225)
Supplement: Supplementary file 1 [file insects-13-00225-s001.zip › Table S3 Immunity-related genes identified in Ectropis obliqua transcriptome.xlsx]

## Sheet: Sheet1
Table S3. Immunity-related genes identified in Ectropis obliqua transcriptome
Gene Name	Assembly No.	Nt. Length	Aa. Length	Best Acc No.	min. eValue	identity	FPKM value in each library
							Bb-Fat body			Bb-Hemocyte			Ck-Fat body			Ck-Hemocyte
Recognition							repeat			repeat			repeat			repeat
CTL							BbF1	BbF2	BbF3	BbH1	BbH2	BbH3	CkF1	CkF2	CkF3	CkH1	CkH2	CkH3
CTL-1	TRINITY_DN23931_c0_g1	2888	193	CAB3247691.1	8e-121	0.8497	3.58	1.5	4.11	0.09	0.08	0.12	3.59	11.11	1.25	0.17	5.05	0.15
CTL-2	TRINITY_DN6410_c0_g1	3557	382	XP_028171102.1	0	0.6761	2.21	2.32	3.44	0.31	0.5	0.16	1.83	3.66	1.45	0.32	0.41	0.6
CTL-3	TRINITY_DN16786_c0_g1	322	106	PZC73055.1	4e-62	0.8962	2.26	0	1.82	0	0	0	0	0.67	0	0	0	0
CTL-4	TRINITY_DN29119_c0_g1	764	252	XP_030021432.1	4e-161	0.868	0.87	0.31	0.31	0.19	0	0.08	0	1.38	0.1	0.1	0.09	0
CTL-5	TRINITY_DN5091_c1_g1	1249	220	XP_026763936.1	2e-154	0.9315	4.97	2.59	7.19	2.24	1.2	1.02	0.74	5.61	1.57	7.45	2.65	7.91
CTL-6	TRINITY_DN15003_c0_g3	2747	367	KOB78821.1	2e-71	0.4212	0.35	0.44	0.15	3.39	4.54	4.98	0.15	0.22	0.34	12.1	6.62	11.44
CTL-7	TRINITY_DN581_c0_g1	3977	220	KOB78821.1	2e-62	0.4219	3.07	5.06	5.36	367.37	330.46	875.47	8.58	8.72	1.99	3109.88	3206.21	1429.08
CTL-8	TRINITY_DN10004_c0_g1	2096	324	XP_028177458.1	1e-89	0.4458	97.96	101.17	115.98	15.8	41.1	17.81	79.54	143.67	73.61	59.13	70.34	61.39
CTL-9	TRINITY_DN5186_c1_g1	5000	315	KOB78821.1	6e-112	0.5283	629.67	272.53	588.2	23.64	25.14	18.58	263.79	557.4	26.43	54.43	56.6	71.83
CTL-10	TRINITY_DN5672_c0_g1	1653	460	KAF9411395.1	7e-74	0.3532	18.55	14.59	6.7	7.27	3.56	2.96	0.08	0.23	0.04	0.58	0.39	0.8
CTL-11	TRINITY_DN1695_c0_g2	2337	464	KOB78821.1	1e-48	0.3547	33	51.48	115.1	2.31	0.85	1.82	3.69	44.3	3.55	0.54	4.3	0.36
CTL-12	TRINITY_DN153_c0_g1	1422	316	KOB78821.1	4e-112	0.5476	15.51	15.88	81	32.31	10.79	24.14	35.93	107.46	29.44	63.07	77.43	80.89
CTL-13	TRINITY_DN1745_c1_g2	2113	308	AFC35299.1	1e-127	0.5896	676.3	436.31	536.04	0.32	2.84	0.37	54.98	337.14	14.79	0.87	6.72	0.85
CTL-14	TRINITY_DN4037_c0_g1	676	106	KOB78577.1	2e-34	0.6818	94.83	35.72	150.31	0.12	0.2	0.19	117.63	285.86	13	1.41	5.47	2.35
CTL-15	TRINITY_DN13804_c0_g1	333	110	KOB63853.1	8e-38	0.5727	10.75	6.71	105.08	0	0	1.33	24.59	133.09	10.17	1.55	3.5	3.17
CTL-16	TRINITY_DN13992_c0_g1	906	294	RVE52735.1	2e-88	0.4728	0.99	0	0.81	0.15	0.46	0.06	0.08	1.08	0	0.08	1.19	0.15
CTL-17	TRINITY_DN9808_c0_g3	264	87	CAD28466.1	2e-60	1	0	0	0	0	0	0	1.28	0	0	0	0	0
draper
draper	TRINITY_DN39642_c0_g1	1411	323	PCG69162.1	3e-168	0.7214	10.55	6.6	10.62	5.61	16.93	7.08	1.95	6.74	1.53	28.82	34.45	13.01
DSCAM
DSCAM	TRINITY_DN380_c0_g1	6967	1732	PCG70986.1	0	0.9554	3.89	1.29	2.67	1.55	2.76	3.01	1.79	4.6	0.84	16.11	8.8	4.84
FREP
FREP	TRINITY_DN29853_c0_g1	562	187	CAB3225116.1	3e-139	0.9679	0.16	1.37	0.85	0.16	0.41	0	0.17	0	0	0.16	0	0.16
Galectin
Galectin-1	TRINITY_DN13111_c1_g1	2913	369	XP_035433868.1	0	0.7139	6.56	9.52	16.97	33.87	41	53.04	7.49	48.01	2.52	59.37	80.2	41.12
Galectin-2	TRINITY_DN40517_c0_g1	783	119	XP_002824813.1	8e-84	1	0.09	0.1	0.2	0.37	0.24	0.38	1.59	0.21	0	0.28	0.09	0.19
Galectin-3	TRINITY_DN4144_c0_g1	1632	245	XP_030036543.1	3e-121	0.7683	128.76	126.34	143.24	45.36	69.34	52.3	160.18	211.76	121.56	132.68	148.56	92.2
Galectin-4	TRINITY_DN30207_c0_g1	1374	312	XP_022817045.1	4e-163	0.725	126.41	11.1	110.64	0.51	0	0	9.26	51.42	13.66	0.05	0.09	0.09
GNBP
GNBP-1	TRINITY_DN2860_c0_g1	2654	489	CAB3247818.1	0	0.6045	765.97	234.16	808.09	50.65	21.58	40	251.09	799.87	222.35	152.8	292.96	228.05
GNBP-2	TRINITY_DN4305_c0_g1	1765	490	XP_035445098.1	0	0.7248	71.25	81.79	44.33	6.49	3.79	15.96	48.55	27.17	123.46	63.47	46.88	69.12
GNBP-3	TRINITY_DN2036_c0_g1	3183	290	XP_021189355.1	0	0.6646	133.28	225.82	167.37	20.03	24.96	34.8	155.6	215.94	136.98	115.8	143.23	116.26
GNBP-4	TRINITY_DN41195_c0_g1	1363	376	XP_022816079.1	0	0.8533	0.45	1.16	1.4	0	0	0.04	0.62	0.68	0.61	0.05	0.04	0
GNBP-5	TRINITY_DN8716_c0_g1	2028	376	KAF9414960.1	0	0.7787	0.14	0.06	0.03	5.76	0.79	3.84	0.68	0.06	0.23	21.94	10.52	13.91
hemolin
hemolin	TRINITY_DN15035_c0_g3	2267	413	AJG03076.1	0	0.9879	1447.36	58.35	734.79	345.72	128.91	445.59	496.72	2752.38	475.87	300.41	1002.1	928.46
PGRP
PGRP-1	TRINITY_DN969_c0_g1	2358	230	XP_021182631.1	3e-108	0.6741	18.1	5.94	26.82	16.9	6.26	7.89	9.17	18.28	8.62	8.71	15.09	23.13
PGRP-2	TRINITY_DN2673_c0_g1	2333	384	XP_030021983.2	3e-127	0.4815	16.35	1.27	10.89	0.45	0.23	0.2	8.65	20.9	5.58	0.22	1.18	0.39
PGRP-3	TRINITY_DN273_c1_g2	5144	444	XP_021188041.1	9e-154	0.5262	0.63	0.44	0.82	1.86	3.99	2.09	0.24	1.02	0.21	7.89	8.76	4.34
PGRP-4	TRINITY_DN8_c2_g1	6244	194	XP_022825445.1	2e-88	0.6126	158.25	49.08	149.34	2.15	1.38	1.17	24.63	62.2	45.87	3.07	6.86	3.54
PGRP-5	TRINITY_DN969_c0_g2	1847	129	XP_013189609.1	2e-87	0.6886	591.29	67.85	567.32	1.71	0.91	3.21	91.08	157.37	115.12	5.47	25.42	24.66
PGRP-6	TRINITY_DN14756_c0_g1	896	181	XP_030032669.1	2e-68	0.573	1.47	1.92	1.57	49.72	19.07	44.9	6.31	7.35	5.99	74.79	140.32	255.66
PGRP-7	TRINITY_DN9920_c0_g3	2770	302	XP_028032194.1	2e-48	0.4394	13.82	15.93	14.81	17.83	15.37	15.84	8.59	11.89	7.58	32.44	32.66	21.04
PGRP-8	TRINITY_DN6798_c0_g1	1734	245	XP_026739039.1	3e-47	0.4348	3.08	3.71	3.44	2.48	4.2	3.89	2.42	2.96	1.02	7.15	7.16	4.1
PGRP-9	TRINITY_DN13152_c0_g5	1899	246	XP_030031132.2	2e-88	0.5906	5.02	2.64	6.93	2.61	8.86	2.14	1.6	4.7	0.63	10.33	6.13	5.4
SR-B
SR-B1	TRINITY_DN15105_c1_g1	1817	496	XP_037296771.1	5e-136	0.408	1.73	0.03	0	1.49	0.79	0.52	0.1	0.45	0	5.25	1.48	4.96
SR-B2	TRINITY_DN15930_c0_g1	1923	488	XP_028041748.1	0	0.5464	4.9	0.35	6.68	0	0.05	0.05	5.13	7.13	2.12	0.03	0.03	0
SR-B3	TRINITY_DN652_c0_g2	3254	490	XP_028041735.1	2e-179	0.5	1.16	12.21	11.89	0.46	0.98	1.42	10.25	24.04	0.12	2.18	3.42	1.49
SR-B4	TRINITY_DN25505_c0_g3	1445	436	XP_028031678.1	0	0.6606	0.5	0.23	0.18	0	0	0	1.06	0.59	1.22	0	0.08	0
SR-B5	TRINITY_DN2130_c0_g1	4184	608	XP_026734624.1	0	0.629	35.89	36.85	44.57	2.23	9.33	2	27.23	61.13	24.38	24.96	34.54	10.27
SR-B6	TRINITY_DN9937_c0_g1	5342	516	XP_037977681.1	0	0.8835	2.87	0.41	2.54	0.15	0.21	0.11	0.42	1.76	0.49	0.25	0.68	0.03
SR-B7	TRINITY_DN15105_c0_g2	424	141	XP_037296773.1	2e-24	0.3983	3.05	0	1.49	0	0	0	0.31	0	0	0	0	0
SR-B8	TRINITY_DN9381_c0_g1	3333	493	XP_030026470.1	0	0.7072	3.86	4.31	6.61	4.03	12.03	6.76	3.35	15.78	0.63	31.78	31.46	13.94
SR-B9	TRINITY_DN3675_c1_g1	3465	463	XP_026732810.1	0	0.645	3.49	3.04	2.18	0.17	0.48	0.06	1.05	1.68	0.63	0.11	0.11	0.05
SR-B10	TRINITY_DN9468_c0_g1	1757	512	ALS03935.1	0	1	9.17	7.56	26.04	0.13	0	0	28.65	16.28	9.97	0.17	0.85	0.03
SR-B11	TRINITY_DN34284_c0_g1	1527	481	XP_021184873.1	0	0.5904	0.89	0.78	3.73	0	0	0	2.53	17.18	0.12	0.52	0.08	0
TEP
TEP1	TRINITY_DN32609_c0_g1	4078	1306	PCG77353.1	0	0.7619	2.41	1.53	2.64	0.03	0.1	0.04	0.59	6.49	0.56	0.05	0.95	0.01
TEP2	TRINITY_DN8230_c0_g2	7486	1225	XP_035435862.1	0	0.8361	2.54	0.62	2.79	0.97	1.24	0.93	0.6	2	0.83	2.92	3.44	2.29
TEP3	TRINITY_DN10161_c0_g1	3603	1201	XP_035435502.1	0	0.5876	1.75	1.02	2.9	0.09	0	0.15	2.67	9.46	0.54	0.26	0.36	0.02
modulation
cSP
cSP1	TRINITY_DN36504_c0_g1	1803	405	ADF43208.1	0	0.7938	703.96	236.54	651.96	71.25	32.01	72.76	114.05	373.52	75.6	154.78	253.96	282.24
cSP2	TRINITY_DN1579_c0_g1	1827	464	XP_037877078.1	0	0.6126	367.41	197.99	377.38	74.43	51.58	106.04	148.77	642.33	72.81	340.81	384.49	337.49
cSP3	TRINITY_DN23932_c0_g1	1336	423	XP_021182989.1	3e-141	0.4919	0.88	0.74	0.54	0.09	0.16	0.07	1.12	0.75	1.15	0.51	0.32	0.42
cSP4	TRINITY_DN8834_c0_g2	2247	438	PCG76208.1	4e-132	0.4709	0.6	0	0.22	10.24	1.43	4.32	0.16	0.27	0.24	7.43	12.06	8.29
cSP5	TRINITY_DN9636_c0_g1	2893	413	XP_026735232.1	2e-154	0.5502	4.69	2.06	7.43	0.6	0.11	0.22	1.59	5.21	0.47	0.13	0.37	0.56
cSP6	TRINITY_DN9723_c0_g2	1814	442	NP_001040462.1	0	0.665	610.69	722.23	1035.87	3.18	4.98	3.61	496.12	714.87	386.7	16.44	15.95	33.82
cSP7	TRINITY_DN8935_c0_g2	3194	674	XP_032522479.1	0	0.6385	0.61	0.76	2.3	0.18	0.95	2.29	0.21	1.89	0.83	3.44	6.16	1
cSP8	TRINITY_DN17129_c0_g1	1245	366	XP_028034685.1	0	0.8443	0.15	0.11	0.27	2.45	3.82	1.68	0.05	0.33	0.05	5.35	1.38	4.78
cSP9	TRINITY_DN3727_c0_g1	2375	420	QJI54769.1	0	0.7285	376.85	287.51	367.94	142.82	77.96	195.9	484.11	589.8	607.13	397.74	699.05	599.21
cSP10	TRINITY_DN8834_c0_g3	1800	440	PCG76208.1	4e-132	0.4709	0.16	0.14	0.03	8.28	1.74	7.72	0.51	0.91	0.1	11.79	20	7.47
cSP11	TRINITY_DN26296_c0_g1	2159	413	XP_035454062.1	0	0.6005	35.76	28.69	70.11	52.22	10.76	53.72	56.88	115.17	29.13	32.44	68.1	43.43
cSP12	TRINITY_DN17435_c0_g1	2234	110	XP_026735233.1	0	0.6969	274	117.15	318.81	28.4	10.19	27.66	168.57	419.49	107.07	75.11	130.37	115.79
cSP13	TRINITY_DN15858_c0_g1	1611	501	XP_030025962.1	0	0.6952	1	0.12	1.06	0	0	0	0.12	1	0.19	0	0	0
cSP14	TRINITY_DN8935_c0_g1	611	169	XP_032522479.1	0	0.6385	8.15	0	0.61	2.33	0	0.11	0.22	0.34	0	0.12	0.08	0.29
serpin
serpin1	TRINITY_DN5171_c0_g1	1823	393	AAN71634.1	4e-166	0.6118	1517.89	1202.19	1193.85	36.28	20.74	23.91	951.86	750.4	1262.48	38.32	68.97	69.57
serpin2	TRINITY_DN132_c0_g1	3620	410	XP_039765377.1	3e-174	0.626	93.2	84.55	60.55	49.77	57.51	45.8	22.28	41.88	21.11	71.92	72.28	73.75
serpin3	TRINITY_DN9688_c0_g1	3037	456	XP_021198926.1	0	0.708	519.88	305.51	625.31	87.38	75.32	127.74	148.33	478.62	151.37	177.09	289.67	336.3
serpin4	TRINITY_DN32554_c0_g2	2614	401	AAX36888.1	0	1	0.02	0.02	0.05	0.27	0.02	0.24	1.49	0.14	0.02	0.09	0.04	0.34
serpin5	TRINITY_DN15390_c1_g1	1159	384	AAK52495.1	6e-130	0.5013	0.83	1.25	0.82	0.05	0	0	0	0	0	0.28	0.05	0
serpin6	TRINITY_DN1077_c2_g1	1863	412	KAF9415080.1	0	0.6796	36.75	33.07	45.18	15.01	29.34	12.11	6.6	37.07	3.95	44.67	38.57	28.7
serpin7	TRINITY_DN15010_c0_g1	1359	399	KOB78425.1	0	0.7437	5.34	0.34	0.58	2.55	3.12	1.76	1.81	0.98	0.24	3.11	1.2	2.56
serpin8	TRINITY_DN4926_c0_g1	4596	435	XP_026736072.1	0	0.775	593.24	172.03	480.42	148.33	56.61	79	197.05	373.16	213.16	99.28	144.45	93.99
serpin9	TRINITY_DN15568_c0_g1	1658	404	KOB78895.1	2e-167	0.584	23.34	63.13	28.1	0.21	1.94	0.66	44.98	27.26	60.05	13.91	2.03	8.36
serpin10	TRINITY_DN11468_c0_g1	2072	518	XP_028172429.1	0	0.762	1.88	1.39	1.33	0.08	0.16	0.22	1.27	2.5	0.29	0.33	0.08	0.45
serpin11	TRINITY_DN20124_c0_g1	1694	450	XP_030025882.2	3e-106	0.4015	8.39	2.99	0.45	0	0	0	4.27	3.57	6.83	0	0	0
SPH
SPH1	TRINITY_DN17334_c0_g1	2147	298	XP_030024880.2	2e-114	0.6	3.71	0.03	1.78	0	0	0	0	0.94	0.85	0	0	0
SPH2	TRINITY_DN7760_c0_g2	879	290	AAO75039.1	4e-137	0.7509	1.91	1.28	3.14	0	0	0	3.79	2.08	1.5	0	0	0
SPH3	TRINITY_DN41861_c0_g1	908	290	KOB71083.1	6e-136	0.7328	0.08	0.08	0.41	0	0	0	8.61	0.5	0	0	0	0
SPH4	TRINITY_DN31055_c0_g1	1005	328	ADT80828.1	6e-134	0.6762	0.27	0.36	1.06	0	0	0	5.25	0.07	0	0	0	0
SPH5	TRINITY_DN7580_c0_g4	1168	375	XP_028170532.1	1e-138	0.5541	1.64	1.87	0.82	1.79	0.98	0.49	0.4	3.62	0.28	0.22	0	0.28
SPH6	TRINITY_DN11803_c0_g1	838	279	ACR15986.2	1e-125	0.6793	0.85	0.64	2.18	0	0	0.07	2.07	0.46	0.09	0.17	0	0
SPH7	TRINITY_DN13438_c0_g1	994	329	XP_013183844.1	9e-120	0.6367	0.13	0.29	0.65	0.8	0.46	0.33	0.71	5.2	0	0.95	0.2	1.22
SPH8	TRINITY_DN8003_c0_g1	2254	537	XP_021187378.1	0	0.75	6.63	3.56	8.53	0	0	0	3.02	18.02	2.21	0	0.02	0
SPH9	TRINITY_DN2954_c0_g3	2876	399	XP_004922188.1	0	0.702	6.19	1.16	5.42	0.9	0.3	1.51	9.07	37.98	2.89	5.03	13.9	10.55
SPH10	TRINITY_DN13524_c0_g1	2207	313	AFM28256.1	2e-165	0.7383	3.37	2.29	4.23	2.59	3.25	3.3	2.67	4.57	2.43	6	8.13	7.24
SPH11	TRINITY_DN5888_c1_g1	1420	310	KAF9801677.1	0	0.8803	1.33	0.46	0.96	0	0	0	0.95	4.04	0.4	0.09	0	0
SPH12	TRINITY_DN22938_c0_g1	1895	309	RVE47479.1	5e-115	0.5833	1.41	0.56	1.01	0.24	0	0.1	0.1	0.66	0.06	0.03	0.15	0.19
SPH13	TRINITY_DN38210_c0_g1	962	274	KOB79018.1	4e-130	0.7363	0	0.53	0.15	0.21	0	0	0.22	2.99	0	0	0	0.07
SPH14	TRINITY_DN26153_c0_g2	1025	269	PZC80492.1	0	0.9067	0.06	0.42	1.38	0.13	0.11	0.05	0.34	1.48	0	0.13	0.13	0.07
SPH15	TRINITY_DN1125_c0_g1	1616	393	XP_022123541.1	5e-108	0.4675	1.04	0.99	10.42	0	0	0	2.78	13.35	0	0	9.38	0
SPH16	TRINITY_DN31635_c0_g1	1005	284	ACR15983.2	2e-135	0.6702	0	0	0.14	0	0	0	0	21.86	0.07	0	0	0
SPH17	TRINITY_DN15360_c0_g1	1315	230	XP_030037568.2	4e-107	0.6344	0.19	0.2	0.6	0.05	0.44	0.27	0.25	0.15	0.2	1.28	0.14	0.86
SPH18	TRINITY_DN20637_c0_g1	1631	426	KAF9415745.1	0	0.6145	3.9	0.16	2.1	21.17	3.74	12.85	1.57	8.01	0.94	22.78	71.59	34.42
SPH19	TRINITY_DN16179_c0_g1	1473	400	XP_013200825.1	2e-133	0.5302	57.6	67.63	105.67	2.76	3.53	3	48.1	119.79	98.17	3.98	6.99	1.66
SPH20	TRINITY_DN23902_c0_g1	1428	360	PQK15075.1	0	1	1.88	0.41	0.77	3.38	2.1	4.56	0	0	0	0	0	0
SPH21	TRINITY_DN26152_c0_g1	2691	828	XP_021181486.1	0	0.7382	2.52	1.53	1.61	0	0.03	0.02	0.11	0.07	0.04	0.12	0.14	0.1
SPH22	TRINITY_DN41781_c0_g1	776	255	AFO68329.1	8e-127	0.736	0.09	0	4.16	0	0	0	4.94	0.1	0.1	0	0	0
SPH23	TRINITY_DN13414_c0_g1	796	254	XP_026734204.1	8e-84	0.4961	0.55	1.77	4.89	0.27	0.24	0.15	1.17	3.8	0.19	0.09	5.36	0.37
SPH24	TRINITY_DN17136_c0_g1	934	300	KOB72722.1	7e-97	0.6025	0.51	0.55	0.86	0.29	0.06	0.66	0.23	0.24	0.15	1.62	3.79	1.92
SPH25	TRINITY_DN19854_c0_g1	1372	282	PCG65143.1	9e-121	0.6331	8.14	2.06	16.25	0	0.1	0.22	7.3	13.22	1.11	0.12	0.05	0.05
SPH26	TRINITY_DN22546_c0_g1	539	179	ACR15972.2	3e-72	0.6854	2.22	0	0.37	0	0	0	0	0.76	0.18	0	0	0
SPH27	TRINITY_DN2829_c0_g5	2222	397	XP_037870563.1	4e-126	0.4893	0.1	0	0.08	3.69	0.92	5.77	0.65	0.67	0.39	25.98	16.35	34.73
SPH28	TRINITY_DN23527_c0_g1	735	240	XP_013197969.1	3e-112	0.7161	1.03	1.88	1.54	0	0	0	0.88	0.79	0.11	0	0	0
SPH29	TRINITY_DN11728_c1_g1	632	209	XP_030032014.1	2e-121	0.6926	0	0	1.95	0	0	0	2.37	0.29	0	0	0	0
SPH30	TRINITY_DN21294_c0_g2	931	217	RVE48474.1	3e-123	0.7685	1.18	0.32	0.39	0	0	0	0.23	3.28	0	0	0	0
SPH31	TRINITY_DN38782_c0_g1	798	260	KAF9418735.1	2e-143	0.7529	0	0.49	2.82	0	0	0	8.32	0	0.29	0	0	0.18
SPH32	TRINITY_DN2337_c1_g1	3743	861	XP_037301599.1	3e-161	0.5594	0.41	0.1	0.93	3.54	14.67	2.81	0.36	2.52	0.03	19.58	6.28	18.53
SPH33	TRINITY_DN17788_c0_g2	2528	292	XP_030032014.1	2e-121	0.6926	1.13	0.04	0.67	3.03	1.44	3.52	0.32	0.51	0.17	10.17	11.1	18.19
SPH34	TRINITY_DN22309_c0_g1	622	202	P35046.1	5e-85	0.7167	0.27	0.29	0.14	0.27	0	0	9.16	0	0	0	0	0.13
SPH35	TRINITY_DN38226_c0_g1	904	257	KOB77421.1	4e-114	0.681	0.23	0	0.16	0	0	0.06	0	3	0	0.23	0	0
SPH36	TRINITY_DN38306_c0_g1	815	258	XP_037298773.1	2e-103	0.6498	1.33	1.33	5.38	0	0.15	0	0	0	0	0	0	0
SPH37	TRINITY_DN12107_c0_g2	977	303	PCG70817.1	1e-98	0.5115	2.2	2.44	7.36	0.07	0.76	0.11	1.6	9.82	0.29	0.28	0	0.28
SPH38	TRINITY_DN26947_c0_g2	922	256	XP_021200036.1	3e-70	0.4718	0.89	0.16	0.32	0	0	0	0.55	0.41	0.54	0	0	0
SPH39	TRINITY_DN28863_c0_g1	605	196	AFO68322.1	4e-85	0.6735	1.4	0.45	5.53	0	0	0	0	1.55	0	0.14	0	0
SPH40	TRINITY_DN9887_c0_g2	2324	441	BAF43531.1	0	0.6009	330.68	259.25	410.97	0	1.01	0.08	15.04	99.96	7.11	0.2	1.76	0.13
SPH41	TRINITY_DN1692_c0_g2	3039	419	AAV91007.1	0	0.6825	153.47	0.58	174.86	1.4	0.13	3.46	56.86	245.01	30.18	44.39	144.13	88.76
SPH42	TRINITY_DN2365_c0_g1	2176	298	XP_022826064.1	2e-138	0.6944	1235.77	3121.31	755.75	74.69	98.11	108.78	905.91	459.4	1254.77	87.02	134.9	65.65
transduction
IMD pathway
caspar
caspar	TRINITY_DN4977_c0_g1	3682	642	XP_030030232.2	0	0.8364	14.74	12.43	17.87	6.18	9.45	7.53	8.8	19.88	5.56	15.61	19.12	11.37
caspase
caspase1	TRINITY_DN18805_c0_g1	1209	280	AEK20824.1	2e-101	0.5896	0.26	0.06	1.28	0	0	0.04	1.21	3.01	0.33	0.16	0	0
caspase2	TRINITY_DN20712_c0_g1	4400	430	NP_001182396.1	1e-147	0.5323	26.04	18.33	31.33	12.06	12.08	12.37	10.19	24.75	7.81	21.95	27.92	23.76
caspase3	TRINITY_DN15851_c1_g1	2445	555	KOB77332.1	1e-170	0.4964	3.53	2.04	3.43	4.52	7.05	3.98	1.7	4.2	1.54	15.61	13.67	16.42
cullin
cullin1	TRINITY_DN738_c0_g1	3968	816	PCG72112.1	0	0.8945	107.23	21.1	98.24	9.51	13.67	11.2	18.17	67.46	22.1	27.04	30.21	22.3
cullin2	TRINITY_DN2337_c0_g2	4624	778	XP_035446520.1	0	0.9256	12.23	8.42	13.43	7.12	10.71	6.88	8.74	15.03	8.11	19.14	21.32	11.44
cullin3	TRINITY_DN7601_c0_g1	3156	840	PQK12021.1	0	1	0.99	0.71	0.67	9.76	10.36	7.69	0	0	0	0	0	0
cullin4	TRINITY_DN1815_c0_g1	6896	759	PQK10204.1	0	1	2.64	1.51	1.7	21.12	20.15	20.97	0	0	0	0	0	0.02
cullin5	TRINITY_DN16484_c0_g3	3311	781	CAB3241867.1	0	0.9241	50.37	26.54	57.7	20.25	18.38	23.14	39.87	59.57	25.24	42.3	50.77	38.68
cullin6	TRINITY_DN2337_c0_g3	3823	831	PQK09030.1	0	0.9988	0.82	0.59	0.66	7.21	5.69	8.96	0	0	0	0	0	0
cullin7	TRINITY_DN36150_c0_g1	2851	783	XP_021181746.1	0	0.8977	36.39	30.97	38.14	19.74	18.5	17.73	10.12	25.19	8.88	23.44	26.94	24.07
cullin8	TRINITY_DN12987_c0_g1	1097	365	XP_030040944.1	3e-170	0.7107	4.73	4.33	6.76	1.7	2.78	2.16	3.87	5.72	2.41	6.09	6.48	2.93
DNR1
DNR1-1	TRINITY_DN15765_c0_g1	1420	399	XP_030027384.2	0	0.9175	8.37	5.81	9.44	21.29	21.51	23.24	11.5	15.09	13.92	28.47	28.43	19.88
DNR1-2	TRINITY_DN10432_c0_g1	1153	327	XP_030032210.2	0	0.7692	0.44	0.42	0.18	0.77	0.57	0.63	0.18	0.3	0	0.9	1.09	1.12
DNR1-3	TRINITY_DN5190_c2_g1	6638	531	XP_030022141.1	0	0.8032	0.17	0.13	0.28	0.49	1.08	0.58	0.29	0.39	0.15	3.51	3.09	1.63
DNR1-4	TRINITY_DN10951_c1_g2	1280	334	XP_037296300.1	0	0.8852	1.41	0.94	2.65	0.19	0.37	0.59	0.41	1.21	0.3	1.13	1.29	0.84
dredd
dredd1	TRINITY_DN15851_c1_g1	2445	555	KOB77332.1	1e-170	0.4964	3.53	2.04	3.43	4.52	7.05	3.98	1.7	4.2	1.54	15.61	13.67	16.42
dredd2	TRINITY_DN18805_c0_g1	1209	280	AEK20824.1	2e-101	0.5896	0.26	0.06	1.28	0	0	0.04	1.21	3.01	0.33	0.16	0	0
FADD
FADD	TRINITY_DN71_c0_g1	1553	220	CAB3221470.1	1e-62	0.4978	8.83	3.44	11.61	10.91	13.93	13	4.86	14.84	3.53	59.25	38.98	54.8
F-box
F-box1	TRINITY_DN2999_c0_g2	3830	279	KOB58178.1	3e-176	0.837	4.17	2.02	5.21	1.7	4.16	2.94	1.93	5.13	1.82	8.95	8.73	6.17
F-box2	TRINITY_DN7304_c0_g2	616	205	XP_026315207.1	1e-116	0.9438	10.85	4.98	11.17	2.84	10.19	4.47	5.53	13.5	4.72	15.88	23.68	7.1
F-box3	TRINITY_DN10523_c0_g1	2122	514	XP_034837381.1	0	0.9511	1.35	0.69	1	0.03	0.51	0.26	1.56	1.23	1.29	0.38	0.37	0.38
F-box4	TRINITY_DN6848_c0_g2	4498	600	XP_026758058.1	2e-161	0.3993	3.4	2.58	4.02	3.73	3.79	2.99	2.01	3.71	1.37	9.99	7.87	8.27
F-box5	TRINITY_DN15311_c0_g2	2417	555	KGQ06228.1	0	0.9857	1.04	0.45	0.55	4.45	3.31	6.34	0	0	0	0	0	0
IAP
IAP1	TRINITY_DN2369_c0_g1	3205	380	XP_013173298.1	2e-177	0.6817	125.98	88.87	125.67	89.74	134.33	87.13	31.48	108.94	13.03	179.46	192.77	181.36
IAP2	TRINITY_DN1341_c0_g3	3953	623	XP_026749078.1	0	0.594	0.72	0.46	0.99	1.43	1.64	0.84	0.31	1	0.51	5.57	3.84	4.96
IAP3	TRINITY_DN1341_c0_g1	3347	489	XP_028033585.1	1e-178	0.5726	0.64	0.5	0.85	0.22	1.1	0.95	0.38	0.55	0	0.22	2.04	1.6
IKK
IKK	TRINITY_DN397_c1_g2	3403	769	KOB70799.1	0	0.7802	1.37	0.91	1.98	1.81	3.56	1.92	0.98	2.77	0.35	7.84	6.38	7.78
IMD
IMD	TRINITY_DN1218_c2_g1	2345	251	XP_034835988.1	8e-73	0.5205	11.31	10.73	14.34	6.81	11.72	6.1	3.34	11.9	2.22	27.8	33.97	21.15
POSH
POSH1	TRINITY_DN14659_c0_g1	2085	588	CAB3251156.1	0	0.7105	0.99	0.79	1.08	0.22	0.79	0.71	0.29	1.36	0.2	1.72	2.36	0.42
POSH2	TRINITY_DN11280_c0_g1	4789	797	XP_028178117.1	0	0.694	10	7.67	8.1	2.53	4.22	1.68	6.73	7.44	6.99	6.62	4.41	6.51
POSH3	TRINITY_DN36_c0_g7	7611	735	XP_014371055.1	2e-129	0.8638	3.63	2.94	4.84	4.18	10.29	3.23	1.86	4.96	1.22	18.83	13.39	12.3
relish
relish	TRINITY_DN11174_c0_g1	3308	947	XP_021186788.1	2e-80	0.4678	4.1	3.22	5.51	4.9	14.22	7.9	3.75	10.68	2.17	49.51	33.03	24.31
SKPA
SKPA1	TRINITY_DN14410_c0_g1	2949	163	KOB65065.1	6e-113	1	24.01	13.29	30.17	24.7	21.75	20.35	13.07	27.12	9.29	52.64	41.92	50.5
SKPA2	TRINITY_DN23687_c0_g1	593	164	XP_018110401.1	1e-114	1	0.29	0	0.31	0	0.62	0.48	2.17	0.48	0.15	0	0.14	1.46
TAK
TAK	TRINITY_DN2118_c0_g1	5171	683	XP_035443748.1	0	0.7105	10.01	8.11	15.45	6.71	10.21	10.1	9.87	12.83	5.93	19.59	16.48	13.82
ubc
ubc	TRINITY_DN1608_c3_g3	6317	200	XP_026333294.1	8e-116	0.794	21.28	21.85	24.13	9.06	17.76	13.42	22.37	27.27	17.86	22.21	29.14	16.91
uev
uev1	TRINITY_DN4535_c2_g2	2081	145	XP_022130097.1	1e-102	1	36.29	33.5	35.03	58.68	62.36	60.32	48.52	55.9	44.82	145.65	143.91	113.34
uev2	TRINITY_DN21066_c0_g3	465	149	XP_027414081.1	4e-105	1	0.23	0	0	0.23	0.2	0.19	1.24	0	0	0	0	1.37
uev3	TRINITY_DN16949_c0_g1	782	140	XP_008602155.1	3e-99	1	17.07	7.98	8.82	141.11	106.52	125.56	0	0	0	0	0	0.09
USP
USP1	TRINITY_DN11051_c0_g1	1470	376	RVE52257.1	0	0.968	18.31	7.3	15.96	10.8	9.28	11.38	8.22	19.01	8.9	18.08	23.24	18.7
USP2	TRINITY_DN10655_c0_g1	2371	725	XP_035445375.1	0	0.8082	2.82	1.15	2.58	1.9	3.62	2.67	1.37	2.61	1.23	7.02	9.83	4.82
USP3	TRINITY_DN11387_c0_g1	8835	762	XP_022832356.1	0	0.5809	2.77	2.18	3.98	2.88	3.27	2.66	2.31	6.72	0.86	8.16	9.42	5.29
USP4	TRINITY_DN4145_c0_g1	3782	466	PQK10729.1	0	1	12.69	7.75	8.04	114.12	95.19	110.06	0.03	0	0.02	0	0.01	0.04
Toll pathway
cactin
cactin1	TRINITY_DN13574_c1_g1	750	249	PCG63686.1	8e-125	0.8929	11.76	9.13	12.58	2.58	4.54	2.86	3.71	6.78	2.83	8.16	11.2	5.83
cactin2	TRINITY_DN7070_c0_g1	2376	443	PQK10219.1	0	0.9977	1.54	1.02	0.73	16.26	17.91	13.62	0	0	0	0	0	0
cactus
cactus	TRINITY_DN5824_c0_g1	6520	1600	XP_035455439.1	5e-111	0.3452	1.23	0.78	0.65	6.1	6.04	1.28	0.26	1.1	0.07	17.64	6.92	15.62
dorsal
dorsal	TRINITY_DN534_c0_g1	8657	541	XP_022815075.1	8e-149	0.5171	3.12	5.21	3.68	12.28	9.67	9.19	2.48	4.19	1.64	24.42	23.5	25.03
ECSIT
ECSIT	TRINITY_DN12920_c0_g1	1902	374	KOB76834.1	0	0.7808	1.55	0.56	1.95	1.23	0.98	1.08	0.8	1.45	0.66	2.52	2.47	2.64
myd88
myd88	TRINITY_DN1077_c0_g1	2755	384	VVC98613.1	9e-84	0.4175	14.63	13.53	12.29	31.39	22.93	19.74	4.66	5.91	3.6	28.01	29.72	36.5
SPZ
SPZ 1	TRINITY_DN22392_c0_g1	638	212	XP_030023690.1	5e-146	0.9198	0.13	0.28	0.55	0.38	0	0.21	0	0.42	0	0.13	0.62	0
SPZ 2	TRINITY_DN11091_c0_g5	1406	205	XP_026749215.2	8e-75	0.6149	1.17	0.65	0.74	0.77	0.33	1.73	0.14	1.32	0.18	0.18	0.34	0.04
SPZ 3	TRINITY_DN30565_c0_g1	3930	287	XP_030020954.1	2e-30	0.3494	12.82	5.83	21.69	31.16	44.42	17.63	11.92	69.52	0.42	83.96	34.66	81.4
SPZ 4	TRINITY_DN10545_c0_g3	2656	216	XP_022825337.1	1e-14	0.3512	0.23	0.52	0.34	57.26	28.75	25.52	0.04	0.07	0.07	7.5	6.56	13.44
SPZ 5	TRINITY_DN13950_c0_g1	1362	214	XP_028163784.1	1e-107	0.8351	0.9	0.82	1.21	0.27	0.12	0.18	1.99	1.56	2.68	0.77	0.66	0.27
Toll
Toll 1	TRINITY_DN29017_c0_g1	4764	1339	KOB68796.1	0	0.9342	1.64	0.69	1.41	0.07	0.07	0.05	0.37	0.92	0.22	0.28	0.5	0.18
Toll 2	TRINITY_DN21065_c0_g6	729	242	XP_026733850.1	0	0.9095	0.62	0.11	0.44	0	0	0	0.22	0.34	0	0.11	0.1	0.42
Toll 3	TRINITY_DN33853_c0_g1	4421	1296	KOB69977.1	0	0.9298	1.9	0.66	2.03	0.27	0.69	0.19	1.08	2.66	0.46	0.27	0.62	0.45
Toll 4	TRINITY_DN14978_c0_g1	4236	1253	XP_021181700.1	0	0.9002	0.83	0.54	0.95	0.29	0.39	1.99	0.81	1.64	0.2	4.72	7.55	0.86
Toll 5	TRINITY_DN1084_c0_g1	3330	832	XP_035441490.1	4e-116	0.3551	0.75	0.4	0.48	19.28	20.92	20.9	0.84	0.65	0.42	33.9	17.94	44.01
Toll 6	TRINITY_DN2644_c0_g1	3505	579	XP_035441490.1	8e-97	0.3578	0.12	0.21	0.17	20.35	10.54	25.38	0.28	0.28	0.06	33.13	17.67	28.67
Toll 7	TRINITY_DN9985_c0_g1	4073	1039	XP_037296991.1	4e-109	0.3218	0.25	0	0.03	1.47	0.94	1.92	0.03	0.06	0.09	3.1	3.49	5.22
Toll 8	TRINITY_DN5666_c0_g2	3563	884	XP_030022832.2	7e-97	0.3063	0.25	0.02	0.16	5.2	3.11	8.6	0.11	0.22	0.02	35.61	31.93	15.26
Toll 9	TRINITY_DN2521_c0_g1	3302	869	XP_004927316.2	3e-106	0.3315	14.63	13.53	12.29	31.39	22.93	19.74	4.66	5.91	3.6	28.01	29.72	36.5
Toll 10	TRINITY_DN17419_c0_g2	1033	229	KAF9791599.1	4e-45	0.5366	1.22	0.14	0.82	0	0	0	0.07	0.35	0.27	0	0	0
Toll 11	TRINITY_DN21065_c0_g7	3231	896	XP_026733850.1	0	0.9095	0.64	0.09	0.78	0.02	0.06	0.01	0.41	0.73	0.4	0.44	0.3	0.68
Toll 12	TRINITY_DN15941_c0_g2	3331	891	ABO21763.1	1e-95	0.309	0.21	0.05	0.1	3.76	1.05	0.98	0.07	0.05	0.07	0.07	0.69	0.05
Toll 13	TRINITY_DN18771_c0_g1	451	135	XP_022826408.1	2e-42	0.6696	0.48	0	0.78	7.56	4.8	2.65	0.8	0.27	0	7.18	8.95	9.79
Toll 14	TRINITY_DN15124_c0_g1	586	195	CAB3227448.1	8e-43	0.6349	1.03	0	0.63	1.13	1.16	1.02	0.16	0.16	0	3.73	1.15	2.23
Toll 15	TRINITY_DN22764_c0_g1	698	150	XP_035441490.1	4e-36	0.6239	0.11	0	0	0	1.43	0	0.12	0	0	0.56	1.08	1.12
Toll 16	TRINITY_DN13943_c0_g1	693	217	XP_037301980.1	2e-31	0.4054	1.68	0	0.26	11.56	6.07	7.98	0.13	0.27	0	13.22	11.69	12.5
TRAF
TRAF 1	TRINITY_DN2543_c0_g1	5501	431	XP_028168011.1	0	0.9372	1.41	1.22	2.62	1.26	4.47	3.97	0.77	3.37	0.61	12.55	19.29	10.68
TRAF 2	TRINITY_DN1980_c0_g1	2496	520	XP_030023360.2	0	0.7295	17.08	22.33	31.74	52.8	85.02	92.74	16.36	42.59	9.52	170	181.48	240.73
TRAF 3	TRINITY_DN11574_c0_g1	3151	418	XP_035431908.1	0	0.8561	1.2	0.45	2.19	0.6	0.91	1.15	0.53	2	0.5	2.79	3.98	3.5
tube
tube	TRINITY_DN1631_c0_g4	4182	599	KAF9417794.1	5e-169	0.454	3.45	3.15	4.67	7.09	7.72	6.97	3.43	6.42	2.29	15.23	14.54	15.38
JAK-STAT pathway
domeless
domeless	TRINITY_DN7338_c0_g2	569	189	VVD05228.1	6e-101	0.8324	2.33	1.51	2.66	1.4	1.48	0.77	2.17	2.59	1.97	3.76	8.47	2.97
HOP
HOP	TRINITY_DN626_c5_g1	7835	1111	XP_026729403.1	0	0.892	2.81	5.13	2.95	0.87	1.38	1.12	1.73	2.84	2.14	3.38	3.07	1.9
PIAS
PIAS1	TRINITY_DN1375_c0_g4	3307	602	XP_026320420.1	0	0.783	2.32	1.96	2.89	1.73	2.85	1.7	1.64	4.29	1.3	6.46	7.99	4.11
PIAS2	TRINITY_DN4738_c0_g1	2375	244	PQK16136.1	0	0.9973	1.37	0.83	0.98	10.67	15.05	8.48	0	0	0	0	0	0
SOCS
SOCS1	TRINITY_DN16153_c0_g1	585	190	PCG74362.1	2e-116	0.8962	6.06	4.79	6.33	3.4	10.62	6.23	3.5	8.53	2.35	22.85	22.78	9.98
SOCS2	TRINITY_DN41274_c0_g1	1528	485	XP_022833005.1	0	0.7074	0.83	0.04	0.84	0.31	0.6	0.19	0.29	1.15	0.16	0.99	0.96	0.28
SOCS3	TRINITY_DN38155_c0_g1	1214	314	KOB74914.1	0	0.8371	15.71	6.15	16.17	5.83	5.45	4.69	3.94	11.74	3.41	10.98	11.04	11.87
SOCS4	TRINITY_DN3048_c0_g1	4204	275	XP_021192896.1	6e-152	0.7651	17.1	13.38	12.96	8.92	9.72	4.92	2.09	2.31	1.5	3.64	2.51	3.75
STAT
STAT	TRINITY_DN5506_c0_g1	3899	773	XP_022830257.1	0	0.9268	3.56	3.93	2.26	2.89	7.77	3.79	1.11	1.98	1.39	8.46	10.37	2.93
JNK pathway
eiger
eiger	TRINITY_DN3429_c0_g1	3115	513	XP_030022102.1	0	0.6622	8.44	6.71	18.1	25.55	35.34	15.95	3.62	11.82	1.67	51.5	37.91	71.42
Hemipterous
Hemipterous	TRINITY_DN12144_c0_g1	2503	661	XP_028163918.1	0	0.7822	1.06	1.45	1.37	0.75	3.29	1.24	0.62	2.08	0.39	5.44	5.57	2.52
jun
jun	TRINITY_DN35108_c0_g1	2421	244	XP_030036401.1	8e-152	0.8934	159.05	128.66	178.63	260.41	308.36	292.7	72.44	152.62	46.49	378.01	396.78	402.7
kayak
kayak	TRINITY_DN146_c0_g2	3698	408	XP_035449947.1	0	0.8211	21.34	25.13	27.29	45.72	52.27	45.03	9.66	27.64	4.82	60.56	89.11	69.42
MAPKK4
MAPKK4	TRINITY_DN3379_c0_g1	4621	411	XP_026488372.1	0	0.9051	2.81	1.68	2.97	4.09	4.97	3.6	1.77	3.73	1.32	9.86	10.21	8.16
effectors
ATT
ATT	TRINITY_DN1677_c0_g1	3185	169	ACR78454.1	1e-88	0.6482	1266.22	209.51	1467.08	54.84	96.38	144.13	645	2073.92	556	1047.3	1814.91	2745.99
cecropin
cecropin 1	TRINITY_DN23464_c0_g1	286	63	XP_011562507.2	7e-22	0.6984	7.39	0	1.77	0	0	0	2.87	0	0	1.66	0	0.83
cecropin 2	TRINITY_DN3866_c0_g2	932	65	P50722.1	5e-09	0.7941	1.54	1.11	4.09	0.51	0.06	1.02	1.48	6.73	0.69	5.2	9.85	11.64
cecropin 3	TRINITY_DN7100_c0_g1	1821	62	XP_022116242.1	3e-27	0.7541	2100.11	553.4	2706.49	354.37	94.69	311	1749.71	3058.92	1536.77	1429.68	2857.78	2676.64
cecropin 4	TRINITY_DN4595_c1_g3	948	63	P14663.1	4e-08	0.7436	14681	249.9	6196.77	147.68	49.89	400.78	1619.22	7381.12	428.08	1156.97	3987.85	4520.53
cecropin 5	TRINITY_DN1315_c0_g1	923	66	ABG72696.1	2e-19	0.5846	883.27	218.68	1632.88	80.39	19.5	115.74	785.16	2427	486.18	1145.47	2914.87	2737.15
cecropin 6	TRINITY_DN23464_c0_g3	470	58	XP_011562507.2	9e-08	0.5636	0	0	0	0	0	0.19	0	0.75	0	0	1.08	1.12
cecropin 7	TRINITY_DN1696_c0_g3	891	57	XP_011562507.2	6e-14	0.6415	172.57	1.01	91.35	0.23	0.07	0.19	48.9	320.36	1.63	0.24	28.67	0.71
Gloverin
Gloverin	TRINITY_DN3762_c0_g1	1616	136	AMY60406.1	2e-105	0.8605	7020.05	1959	7384.48	48	9.43	17.9	3446.89	5771.05	4252.6	411.35	1071.74	952.65
LYS
LYS1	TRINITY_DN24417_c0_g2	758	149	NP_000230.1	4e-104	1	0.2	0.11	1.57	0.1	5.06	0.4	1.57	0.54	0.31	0.4	0.58	0.59
LYS2	TRINITY_DN1744_c1_g2	2025	184	AXS59152.1	4e-86	0.7207	138.81	119.5	132.1	24	13.03	10.07	22.39	96.76	12.2	22.8	28.24	12.89
LYS3	TRINITY_DN38126_c0_g1	1160	149	BAE34954.1	7e-106	1	0.5	0.06	0.35	0.22	0.23	0.45	0.7	0.36	0.11	0.72	0.81	0.33
LYS4	TRINITY_DN6150_c0_g1	672	171	XP_037300805.1	3e-71	0.655	27.34	64.14	31.03	0.75	1.04	1.08	18.3	12.24	10.8	1.67	0.23	3.68
PPO
PPO1	TRINITY_DN6895_c4_g1	3333	751	KOB77045.1	0	0.7316	3446.2	4341	4355.54	2.58	42.71	3.18	12735.4	8847.09	7766.94	7.03	48.03	0.68
PPO2	TRINITY_DN17431_c0_g1	2557	743	XP_021195805.1	0	0.6866	1207.51	346.28	1550.18	0.22	0.19	0.63	646.49	2441.75	14.88	3.59	67.2	0.15
other
Argonaute
Argonaute	TRINITY_DN2_c0_g2	9352	868	RVE49150.1	0	0.6298	16.04	12.04	18.41	10.24	20.15	11.58	8.13	20.25	7.71	35.99	36.77	21.71
CAT
CAT1	TRINITY_DN13956_c0_g1	2569	508	XP_030021653.1	0	0.8974	41.11	18.5	36.26	17.7	71.18	20.57	19.73	56.87	15.66	125.32	51.38	91.89
CAT2	TRINITY_DN41728_c0_g1	1807	509	KOB68584.1	0	0.7606	516.95	1005.8	232.55	1.05	1.01	0.39	1635.26	755.14	2096.54	0.82	0.89	0.1
Dicer
Dicer 1	TRINITY_DN4477_c0_g1	6171	1600	RVE47169.1	0	0.6833	1.65	1.33	1.06	0.79	3.13	0.48	0.47	2.3	0.35	4.96	5.69	2.07
Dicer 2	TRINITY_DN4386_c2_g1	9223	1687	XP_028170236.1	0	0.6463	3.58	3.19	4.24	12.09	18.66	14.3	2.54	4.68	1.74	45.84	31.51	31.96
Dicer 3	TRINITY_DN36276_c0_g1	4743	1403	PQK14368.1	0	0.9943	0.38	0.23	0.3	2.43	2.37	1.7	0	0	0	0	0	0
HPX
HPX 1	TRINITY_DN2510_c0_g1	2402	700	XP_021196176.1	0	0.7635	0.87	2.51	0.87	0.88	0.85	1.85	1.15	0.93	1.62	4.32	3.6	8.93
HPX 2	TRINITY_DN13913_c0_g1	2020	612	AXM43807.1	1e-169	0.4527	0.73	0.27	0.45	0	0	0	1.76	0.55	0.9	0	0	0
HPX 3	TRINITY_DN1545_c0_g1	4919	799	XP_028168588.1	0	0.7704	83.66	66.6	45.15	5.03	15.28	7.14	6.73	9.3	8.38	53.13	28.47	25.1
HPX 4	TRINITY_DN3606_c0_g2	5262	1357	XP_030031122.2	0	0.7302	20.31	14.48	13.21	6.36	12.4	3.05	9.18	4.69	11.48	22.29	6.35	10.68
HPX 5	TRINITY_DN22411_c0_g1	1271	423	XP_028029977.1	0	0.6572	0.54	0.21	0.05	0	0	0	0	0.21	0.26	0.45	0.58	0.25
HPX 6	TRINITY_DN22411_c0_g2	680	226	XP_028029977.1	0	0.6572	0.69	0	0.25	0	0	0.1	0	0.25	0.24	0.58	0.68	0.93
SOD
SOD1	TRINITY_DN6829_c0_g2	1396	143	AEP43785.1	2e-98	0.9156	70.02	51.81	70.06	33.63	32.64	40.08	112.88	87.23	110.98	64.97	59.17	31.1
SOD2	TRINITY_DN38628_c0_g1	479	139	NP_000445.1	6e-95	1	0.43	0	0	0.43	0	0.89	3.73	0.72	0.23	0	0	0.22
SOD3	TRINITY_DN1100_c0_g1	1673	159	KAF1735533.1	7e-107	1	40.2	17.48	21.92	223.07	141.41	272.69	0	0	0	0	0	0
SOD4	TRINITY_DN728_c0_g2	3332	213	XP_013197346.1	3e-83	0.615	472.85	380.46	494.96	8	6.47	4.46	177.47	242.4	169.38	11.84	9.47	13.01
SOD5	TRINITY_DN4009_c0_g2	1078	201	AFC35300.1	1e-75	0.6188	0.06	0.26	1.75	0	0	0.21	1.09	20.51	0.06	0	0.06	0
SOD6	TRINITY_DN12765_c0_g1	962	245	XP_013197347.1	2e-144	0.7951	0.14	1.89	3.53	0	0	0	2.16	8.27	0.44	0	3.99	0
SOD7	TRINITY_DN4429_c0_g1	1667	276	XP_013194575.1	1e-122	0.6454	17.92	11.09	13.91	2.35	7.4	4.71	11.55	15.22	13.22	7.89	9.2	17.45
TPX
TPX1	TRINITY_DN20819_c0_g2	2399	228	XP_034837206.1	9e-132	0.7621	7.4	10.53	7.88	3.89	3.72	3.54	18.5	12.84	18.91	11.59	8.21	10.05
TPX2	TRINITY_DN1858_c0_g1	1817	293	XP_035429914.1	5e-176	0.7884	348.92	577.25	356.86	141.57	166.66	215.26	351.84	283.74	455.99	344.05	298.17	263.45
TPX3	TRINITY_DN24721_c0_g1	357	119	4RQX_A	1e-80	1	0	0	0	0	0	0.73	2.38	0	0	0.43	0	0
TPX4	TRINITY_DN13340_c0_g2	1341	223	KGQ09490.1	1e-161	1	49.63	2.67	10.76	46.29	31.25	114.77	0	0	0	0	0	0
TPX5	TRINITY_DN1766_c0_g1	3253	224	XP_028178770.1	2e-132	0.8009	286.13	38.1	248.31	4.57	6.23	4.94	39.84	154.13	67.95	12.5	10.4	10.71
TPX6	TRINITY_DN33859_c1_g1	698	210	NP_004896.1	1e-150	1	0	0	0.12	0	0	0.18	2.25	0.12	0	0	0	0.56
